# Supplementary material for: Attitudes and concerns of undergraduate university health sciences students in Croatia regarding complete switch to e-learning during COVID-19 pandemic: a survey
Source: BMC Med Educ. 2020 Nov 10;20:416. doi: 10.1186/s12909-020-02343-7 (PMC7652670; doi:10.1186/s12909-020-02343-7)
Supplement: Supplementary file 10 — Additional file 10. Raw data collected within the study and results of the chi-square test. [file 12909_2020_2343_MOESM10_ESM.xlsx]

## Sheet: Raw data
Timestamp	Please rate your general satisfaction with the overall e-learning that has been provided thus far:	How would you rate the e-learning you have had so far, compared to the classic classroom learning you had before? E-learning is:	Please rate these statements regarding your experience and engagement with e-learning: [I am satisfied with how fast I have adjusted to e-learning]	Please rate these statements regarding your experience and engagement with e-learning: [I participate in the course with questions and comments, just like during regular classes]	Please rate these statements regarding your experience and engagement with e-learning: [I miss classroom lessons]	Please rate these statements regarding your experience and engagement with e-learning: [I miss in-person communication with teachers]	Please rate these statements regarding your experience and engagement with e-learning:: [E-learning is a complete waste of time for health sciences students]	Please rate these statements regarding your experience and engagement with e-learning:: [E-learning cannot compensate for practical education and seminars]	Compared to classroom lessons, I am motivated to participate in e-learning:	Compared to classroom lessons, I attend e-learning:	The longer the e-learning continues, my motivation to participate in such lessons:	Compared to classroom learning, during e-learning I am connected with my colleagues and teachers:	Regarding time, compared to classic classroom lessons, e-learning requires:	Please rate your level of agreement with the following statements, related to the possibility of your participation in e-learning, based on your information technologies skills and availability of equipment at home: [I have sufficient information technology skills to participate in e-learning independently]	Please rate your level of agreement with the following statements, related to the possibility of your participation in e-learning, based on your information technologies skills and availability of equipment at home: [I have Internet at home, which enables me to participate in e-learning without interruption]	Please rate your level of agreement with the following statements, related to the possibility of your participation in e-learning, based on your information technologies skills and availability of equipment at home: [I have a computer at home that I can use without interruption for e-learning]	Please rate your level of agreement with the following statements, related to the possibility of your participation in e-learning, based on your information technologies skills and availability of equipment at home: [I have other equipment at home, besides a computer, that enables me to participate in e-learning]	Please state your agreement with the following statements related to the efforts invested by your higher education institution in order to enable you to participate in e-learning: [My institution quickly adapted to e-learning]	Please state your agreement with the following statements related to the efforts invested by your higher education institution in order to enable you to participate in e-learning: [My institution has organized e-learning adequately]	Please state your agreement with the following statements related to the efforts invested by your higher education institution in order to enable you to participate in e-learning: [My institution has provided students with training about the teaching tools and software used for e-learning]	Please state your agreement with the following statements related to the efforts invested by your higher education institution in order to enable you to participate in e-learning: [My institution is providing timely information regarding the provision of e-learning]	Please state your agreement with the following statements related to the efforts invested by your higher education institution in order to enable you to participate in e-learning: [For solving possible technical problems related to e-learning, an information technologies office or another service is at our disposal]	Please state your agreement with the following statements related to the efforts invested by your higher education institution in order to enable you to participate in e-learning: [My institution has expressed willingness to help students in provision of equipment needed for participation in e-learning]	Please rate your level of agreement with the following statements related to the structure, implementation and organization of e-learning: [I receive timely feedback from the majority of teachers]	Please rate your level of agreement with the following statements related to the structure, implementation and organization of e-learning: [The instructions given by the majority of teachers (e.g., about participation in lessons, modes of examination, solving tasks, or writing a seminar) are tailored to e-learning]	Please rate your level of agreement with the following statements related to the structure, implementation and organization of e-learning: [Većina nastavnika napominje ključne elemente i ističe prijelaz na novi sadržaj koji mi omogućuje bolje praćenje nastave]	Please rate your level of agreement with the following statements related to the structure, implementation and organization of e-learning: [Most of the teachers are making an effort to enable me to follow e-learning more easily, for example, by highlighting the key elements of the lecture or highlighting the transition to new content]	Please rate your level of agreement with the following statements related to the structure, implementation and organization of e-learning: [The majority of teachers finds a way to motivate us to participate in lessons under these distance learning conditions]	Please rate your level of agreement with the following statements related to the structure, implementation and organization of e-learning: [The tasks and activities that teachers provide during lessons or for homework usually help me to understand the course material better]	Please rate your level of agreement with the following statements related to the structure, implementation and organization of e-learning: [Generally, the teaching materials are adequate for the technical demands of e-learning]	Please rate your level of agreement with the following statements related to the structure, implementation and organization of e-learning: [The majority of teachers provides video-conferences (video-lessons)]	Please rate your level of agreement with the following statements related to the structure, implementation and organization of e-learning: [Most of the teachers hold classes according to the official schedule]	Please rate your level of agreement with the following statements related to the structure, implementation and organization of e-learning: [Most of the teachers are following the official curriculum]	Please rate your level of agreement with the following statements related to the structure, implementation and organization of e-learning: [Some teachers mostly do not hold online lectures, but send students a presentation instead]	Please rate your level of agreement with the following statements related to the structure, implementation and organization of e-learning: [Most of the teachers of classes use software that the institution chose for e-learning]	Please rate your level of agreement with the following statements related to the structure, implementation and organization of e-learning: [I feel left to my own devices during e-learning]	Please rate your level of agreement with the following statements related to the structure, implementation and organization of e-learning: [Teachers have generally organized themselves and adapted to e-learning well]	Please rate your level of agreement with the following statements related to the structure, implementation and organization of e-learning: [My expectations related to e-learning in these circumstances have been fulfilled ]	Please rate your level of agreement with the following statements related to the structure, implementation and organization of e-learning: [I am satisfied with how fast adjustment to e-learning occurred]	Are you currently employed?	Please indicate your level of agreement with these statements related to your employment and e-learning: [Because of my employment, I cannot participate in e-learning]	Please indicate your level of agreement with these statements related to your employment and e-learning: [Because of my employment, I am sometimes unable to participate in e-learning]	Please indicate your level of agreement with these statements related to your employment and e-learning: [Because of the nature of my employment, I find it hard to concentrate on e-learning]	Please indicate your level of agreement with these statements related to your employment and e-learning: [I have working conditions that allow me to participate in e-learning during my working hours]	Please indicate your level of agreement with these statements related to your employment and e-learning: [E-learning could be good complement to classic classroom learning once the COVID-19 pandemic is over]	Please indicate your level of agreement with these statements related to your employment and e-learning: [E-learning should be continued for part-time students, even after the COVID-19 pandemic is over]	Please state your level of agreement with the following statements related to possible concerns you might have regarding the lack of practical education during e-learning due to the COVID-19 pandemic: [I feel deprived because of the lack of practical education]	Please state your level of agreement with the following statements related to possible concerns you might have regarding the lack of practical education during e-learning due to the COVID-19 pandemic: [I am concerned about the lack of practical education]	Please state your level of agreement with the following statements related to possible concerns you might have regarding the lack of practical education during e-learning due to the COVID-19 pandemic: [I am afraid that it will not be possible to compensate for the lack of practical education during my studies]
2020-04-27 10:00:23	4	5	5 – potpuno se slažem	4 – agree	1 – nimalo se ne slažem	1 – nimalo se ne slažem	1 – nimalo se ne slažem	1 – nimalo se ne slažem	jednako	jednako	jednaka je	više	jednako	5 – potpuno se slažem	5 – potpuno se slažem	5 – potpuno se slažem	4 – slažem se	5 – potpuno se slažem	5 – potpuno se slažem	5 – potpuno se slažem	5 – potpuno se slažem	5 – potpuno se slažem	5 – potpuno se slažem	5 – potpuno se slažem	5 – potpuno se slažem	5 – potpuno se slažem	5 – potpuno se slažem	5 – potpuno se slažem	5 – potpuno se slažem	5 – potpuno se slažem	4 – slažem se	5 – potpuno se slažem	5 – potpuno se slažem	1 – nimalo se ne slažem	5 – potpuno se slažem	1 – nimalo se ne slažem	5 – potpuno se slažem	5 – potpuno se slažem	5 – potpuno se slažem	Ne							1 – nimalo se ne slažem	1 – nimalo se ne slažem	1 – nimalo se ne slažem
2020-04-27 10:01:34	4	2	3 – niti se slažem niti se ne slažem	2 – ne slažem se	4 – agree	4 – agree	3 – niti se slažem niti se ne slažem	5 – potpuno se slažem	manje	jednako	jednaka je	manje	jednako	4 – slažem se	5 – potpuno se slažem	5 – potpuno se slažem	3 – niti se slažem niti se ne slažem	4 – slažem se	4 – slažem se	3 – niti se slažem niti se ne slažem	3 – niti se slažem niti se ne slažem	4 – slažem se	3 – niti se slažem niti se ne slažem	3 – niti se slažem niti se ne slažem	4 – slažem se	4 – slažem se	4 – slažem se	3 – niti se slažem niti se ne slažem	3 – niti se slažem niti se ne slažem	4 – slažem se	4 – slažem se	4 – slažem se	4 – slažem se	3 – niti se slažem niti se ne slažem	4 – slažem se	3 – niti se slažem niti se ne slažem	3 – niti se slažem niti se ne slažem	3 – niti se slažem niti se ne slažem	4 – slažem se	Ne							4 – slažem se	4 – slažem se	3 – niti se slažem niti se ne slažem
2020-04-27 10:02:41	5	5	5 – potpuno se slažem	4 – agree	2 – ne slažem se	3 – niti se slažem niti se ne slažem	1 – nimalo se ne slažem	2 – ne slažem se	više	češće	raste	više	manje	5 – potpuno se slažem	5 – potpuno se slažem	5 – potpuno se slažem	5 – potpuno se slažem	4 – slažem se	5 – potpuno se slažem	5 – potpuno se slažem	5 – potpuno se slažem	5 – potpuno se slažem	4 – slažem se	5 – potpuno se slažem	5 – potpuno se slažem	5 – potpuno se slažem	5 – potpuno se slažem	5 – potpuno se slažem	4 – slažem se	5 – potpuno se slažem	5 – potpuno se slažem	5 – potpuno se slažem	5 – potpuno se slažem	1 – nimalo se ne slažem	4 – slažem se	4 – slažem se	5 – potpuno se slažem	5 – potpuno se slažem	5 – potpuno se slažem	Da	1 – nimalo se ne slažem	3 – niti se slažem niti se ne slažem	4 – slažem se	5 – potpuno se slažem	5 – potpuno se slažem	5 – potpuno se slažem	1 – nimalo se ne slažem	1 – nimalo se ne slažem	1 – nimalo se ne slažem
2020-04-27 10:02:51	4	5	5 – potpuno se slažem	3 – niti se slažem niti se ne slažem	1 – nimalo se ne slažem	2 – ne slažem se	1 – nimalo se ne slažem	3 – niti se slažem niti se ne slažem	jednako	češće	jednaka je	jednako	manje	5 – potpuno se slažem	5 – potpuno se slažem	5 – potpuno se slažem	3 – niti se slažem niti se ne slažem	5 – potpuno se slažem	5 – potpuno se slažem	5 – potpuno se slažem	5 – potpuno se slažem	4 – slažem se	3 – niti se slažem niti se ne slažem	5 – potpuno se slažem	5 – potpuno se slažem	4 – slažem se	5 – potpuno se slažem	5 – potpuno se slažem	3 – niti se slažem niti se ne slažem	5 – potpuno se slažem	3 – niti se slažem niti se ne slažem	5 – potpuno se slažem	5 – potpuno se slažem	1 – nimalo se ne slažem	5 – potpuno se slažem	1 – nimalo se ne slažem	5 – potpuno se slažem	5 – potpuno se slažem	5 – potpuno se slažem	Ne							1 – nimalo se ne slažem	3 – niti se slažem niti se ne slažem	4 – slažem se
2020-04-27 10:03:24	5	5	5 – potpuno se slažem	4 – agree	1 – nimalo se ne slažem	1 – nimalo se ne slažem	1 – nimalo se ne slažem	2 – ne slažem se	više	češće	raste	više	jednako	4 – slažem se	5 – potpuno se slažem	5 – potpuno se slažem	5 – potpuno se slažem	5 – potpuno se slažem	5 – potpuno se slažem	4 – slažem se	4 – slažem se	5 – potpuno se slažem	3 – niti se slažem niti se ne slažem	5 – potpuno se slažem	5 – potpuno se slažem	5 – potpuno se slažem	5 – potpuno se slažem	5 – potpuno se slažem	5 – potpuno se slažem	5 – potpuno se slažem	5 – potpuno se slažem	5 – potpuno se slažem	5 – potpuno se slažem	3 – niti se slažem niti se ne slažem	5 – potpuno se slažem	1 – nimalo se ne slažem	5 – potpuno se slažem	5 – potpuno se slažem	5 – potpuno se slažem	Ne							2 – ne slažem se	2 – ne slažem se	2 – ne slažem se
2020-04-27 10:03:41	4	3	5 – potpuno se slažem	5 – potpuno se slažem	3 – niti se slažem niti se ne slažem	3 – niti se slažem niti se ne slažem	1 – nimalo se ne slažem	5 – potpuno se slažem	jednako	jednako	jednaka je	jednako	jednako	5 – potpuno se slažem	5 – potpuno se slažem	5 – potpuno se slažem	5 – potpuno se slažem	5 – potpuno se slažem	5 – potpuno se slažem	5 – potpuno se slažem	5 – potpuno se slažem	5 – potpuno se slažem	5 – potpuno se slažem	5 – potpuno se slažem	5 – potpuno se slažem	5 – potpuno se slažem	5 – potpuno se slažem	5 – potpuno se slažem	5 – potpuno se slažem	5 – potpuno se slažem	5 – potpuno se slažem	5 – potpuno se slažem	5 – potpuno se slažem	1 – nimalo se ne slažem	5 – potpuno se slažem	1 – nimalo se ne slažem	5 – potpuno se slažem	5 – potpuno se slažem	5 – potpuno se slažem	Ne							4 – slažem se	5 – potpuno se slažem	1 – nimalo se ne slažem
2020-04-27 10:03:50	2	1	2 – ne slažem se	2 – ne slažem se	5 – potpuno se slažem	5 – potpuno se slažem	4 – agree	5 – potpuno se slažem	manje	jednako	opada	manje	manje	4 – slažem se	4 – slažem se	4 – slažem se	4 – slažem se	4 – slažem se	3 – niti se slažem niti se ne slažem	4 – slažem se	4 – slažem se	3 – niti se slažem niti se ne slažem	1 – nimalo se ne slažem	3 – niti se slažem niti se ne slažem	4 – slažem se	4 – slažem se	4 – slažem se	4 – slažem se	4 – slažem se	4 – slažem se	4 – slažem se	4 – slažem se	3 – niti se slažem niti se ne slažem	3 – niti se slažem niti se ne slažem	3 – niti se slažem niti se ne slažem	5 – potpuno se slažem	3 – niti se slažem niti se ne slažem	2 – ne slažem se	2 – ne slažem se	Ne							5 – potpuno se slažem	5 – potpuno se slažem	5 – potpuno se slažem
2020-04-27 10:04:02	4	4	4 – agree	4 – agree	2 – ne slažem se	3 – niti se slažem niti se ne slažem	2 – ne slažem se	3 – niti se slažem niti se ne slažem	jednako	češće	jednaka je	jednako	jednako	4 – slažem se	4 – slažem se	4 – slažem se	4 – slažem se	4 – slažem se	4 – slažem se	4 – slažem se	4 – slažem se	4 – slažem se	2 – ne slažem se	4 – slažem se	4 – slažem se	4 – slažem se	4 – slažem se	4 – slažem se	4 – slažem se	4 – slažem se	4 – slažem se	4 – slažem se	4 – slažem se	2 – ne slažem se	4 – slažem se	2 – ne slažem se	4 – slažem se	4 – slažem se	4 – slažem se	Da	2 – ne slažem se	2 – ne slažem se	3 – niti se slažem niti se ne slažem	4 – slažem se	4 – slažem se	5 – potpuno se slažem	2 – ne slažem se	2 – ne slažem se	2 – ne slažem se
2020-04-27 10:04:25	5	4	4 – agree	4 – agree	3 – niti se slažem niti se ne slažem	3 – niti se slažem niti se ne slažem	2 – ne slažem se	2 – ne slažem se	jednako	jednako	jednaka je	jednako	manje	5 – potpuno se slažem	4 – slažem se	5 – potpuno se slažem	4 – slažem se	2 – ne slažem se	2 – ne slažem se	3 – niti se slažem niti se ne slažem	4 – slažem se	4 – slažem se	4 – slažem se	5 – potpuno se slažem	5 – potpuno se slažem	5 – potpuno se slažem	5 – potpuno se slažem	5 – potpuno se slažem	5 – potpuno se slažem	5 – potpuno se slažem	5 – potpuno se slažem	4 – slažem se	4 – slažem se	2 – ne slažem se	4 – slažem se	2 – ne slažem se	5 – potpuno se slažem	5 – potpuno se slažem	5 – potpuno se slažem	Ne							2 – ne slažem se	4 – slažem se	2 – ne slažem se
2020-04-27 10:04:57	4	3	4 – agree	4 – agree	4 – agree	4 – agree	1 – nimalo se ne slažem	1 – nimalo se ne slažem	jednako	češće	raste	jednako	jednako	4 – slažem se	5 – potpuno se slažem	5 – potpuno se slažem	2 – ne slažem se	4 – slažem se	4 – slažem se	3 – niti se slažem niti se ne slažem	5 – potpuno se slažem	4 – slažem se	3 – niti se slažem niti se ne slažem	5 – potpuno se slažem	4 – slažem se	3 – niti se slažem niti se ne slažem	4 – slažem se	4 – slažem se	4 – slažem se	4 – slažem se	4 – slažem se	4 – slažem se	4 – slažem se	2 – ne slažem se	4 – slažem se	3 – niti se slažem niti se ne slažem	3 – niti se slažem niti se ne slažem	4 – slažem se	4 – slažem se	Da	2 – ne slažem se	2 – ne slažem se	2 – ne slažem se	4 – slažem se	4 – slažem se	4 – slažem se	2 – ne slažem se	2 – ne slažem se	2 – ne slažem se
2020-04-27 10:05:33	5	5	4 – agree	3 – niti se slažem niti se ne slažem	2 – ne slažem se	2 – ne slažem se	2 – ne slažem se	2 – ne slažem se	jednako	jednako	jednaka je	jednako	jednako	5 – potpuno se slažem	5 – potpuno se slažem	5 – potpuno se slažem	5 – potpuno se slažem	5 – potpuno se slažem	5 – potpuno se slažem	5 – potpuno se slažem	5 – potpuno se slažem	3 – niti se slažem niti se ne slažem	3 – niti se slažem niti se ne slažem	5 – potpuno se slažem	5 – potpuno se slažem	5 – potpuno se slažem	5 – potpuno se slažem	5 – potpuno se slažem	4 – slažem se	5 – potpuno se slažem	5 – potpuno se slažem	5 – potpuno se slažem	5 – potpuno se slažem	2 – ne slažem se	5 – potpuno se slažem	3 – niti se slažem niti se ne slažem	5 – potpuno se slažem	5 – potpuno se slažem	5 – potpuno se slažem	Ne							2 – ne slažem se	3 – niti se slažem niti se ne slažem	3 – niti se slažem niti se ne slažem
2020-04-27 10:07:00	5	5	5 – potpuno se slažem	4 – agree	2 – ne slažem se	4 – agree	2 – ne slažem se	4 – agree	više	češće	raste	manje	jednako	5 – potpuno se slažem	5 – potpuno se slažem	5 – potpuno se slažem	5 – potpuno se slažem	3 – niti se slažem niti se ne slažem	4 – slažem se	4 – slažem se	4 – slažem se	5 – potpuno se slažem	2 – ne slažem se	4 – slažem se	4 – slažem se	3 – niti se slažem niti se ne slažem	4 – slažem se	5 – potpuno se slažem	4 – slažem se	5 – potpuno se slažem	5 – potpuno se slažem	4 – slažem se	4 – slažem se	4 – slažem se	5 – potpuno se slažem	4 – slažem se	4 – slažem se	4 – slažem se	4 – slažem se	Da	2 – ne slažem se	4 – slažem se	2 – ne slažem se	4 – slažem se	2 – ne slažem se	5 – potpuno se slažem	4 – slažem se	4 – slažem se	4 – slažem se
2020-04-27 10:07:06	4	4	5 – potpuno se slažem	2 – ne slažem se	1 – nimalo se ne slažem	1 – nimalo se ne slažem	1 – nimalo se ne slažem	1 – nimalo se ne slažem	jednako	češće	jednaka je	jednako	jednako	5 – potpuno se slažem	5 – potpuno se slažem	5 – potpuno se slažem	5 – potpuno se slažem	2 – ne slažem se	2 – ne slažem se	4 – slažem se	2 – ne slažem se	2 – ne slažem se	2 – ne slažem se	5 – potpuno se slažem	1 – nimalo se ne slažem	3 – niti se slažem niti se ne slažem	3 – niti se slažem niti se ne slažem	5 – potpuno se slažem	4 – slažem se	5 – potpuno se slažem	4 – slažem se	3 – niti se slažem niti se ne slažem	5 – potpuno se slažem	2 – ne slažem se	4 – slažem se	4 – slažem se	4 – slažem se	2 – ne slažem se	4 – slažem se	Ne							2 – ne slažem se	2 – ne slažem se	2 – ne slažem se
2020-04-27 10:07:15	3	3	2 – ne slažem se	3 – niti se slažem niti se ne slažem	5 – potpuno se slažem	5 – potpuno se slažem	5 – potpuno se slažem	5 – potpuno se slažem	manje	jednako	opada	manje	više	3 – niti se slažem niti se ne slažem	4 – slažem se	5 – potpuno se slažem	1 – nimalo se ne slažem	3 – niti se slažem niti se ne slažem	4 – slažem se	3 – niti se slažem niti se ne slažem	3 – niti se slažem niti se ne slažem	4 – slažem se	3 – niti se slažem niti se ne slažem	3 – niti se slažem niti se ne slažem	3 – niti se slažem niti se ne slažem	3 – niti se slažem niti se ne slažem	4 – slažem se	4 – slažem se	4 – slažem se	4 – slažem se	3 – niti se slažem niti se ne slažem	4 – slažem se	4 – slažem se	1 – nimalo se ne slažem	4 – slažem se	4 – slažem se	3 – niti se slažem niti se ne slažem	3 – niti se slažem niti se ne slažem	1 – nimalo se ne slažem	Ne							3 – niti se slažem niti se ne slažem	5 – potpuno se slažem	5 – potpuno se slažem
2020-04-27 10:07:15	2	3	5 – potpuno se slažem	1 – nimalo se ne slažem	1 – nimalo se ne slažem	2 – ne slažem se	1 – nimalo se ne slažem	4 – agree	jednako	jednako	opada	manje	manje	5 – potpuno se slažem	5 – potpuno se slažem	5 – potpuno se slažem	4 – slažem se	3 – niti se slažem niti se ne slažem	2 – ne slažem se	5 – potpuno se slažem	4 – slažem se	2 – ne slažem se	1 – nimalo se ne slažem	2 – ne slažem se	2 – ne slažem se	4 – slažem se	2 – ne slažem se	1 – nimalo se ne slažem	1 – nimalo se ne slažem	4 – slažem se	4 – slažem se	5 – potpuno se slažem	2 – ne slažem se	1 – nimalo se ne slažem	5 – potpuno se slažem	4 – slažem se	2 – ne slažem se	2 – ne slažem se	3 – niti se slažem niti se ne slažem	Da	1 – nimalo se ne slažem	1 – nimalo se ne slažem	2 – ne slažem se	5 – potpuno se slažem	5 – potpuno se slažem	1 – nimalo se ne slažem	1 – nimalo se ne slažem	1 – nimalo se ne slažem	1 – nimalo se ne slažem
2020-04-27 10:07:16	4	3	5 – potpuno se slažem	5 – potpuno se slažem	3 – niti se slažem niti se ne slažem	1 – nimalo se ne slažem	1 – nimalo se ne slažem	3 – niti se slažem niti se ne slažem	jednako	češće	opada	jednako	jednako	4 – slažem se	5 – potpuno se slažem	5 – potpuno se slažem	5 – potpuno se slažem	4 – slažem se	4 – slažem se	4 – slažem se	4 – slažem se	3 – niti se slažem niti se ne slažem	2 – ne slažem se	5 – potpuno se slažem	5 – potpuno se slažem	4 – slažem se	4 – slažem se	5 – potpuno se slažem	4 – slažem se	4 – slažem se	4 – slažem se	4 – slažem se	4 – slažem se	1 – nimalo se ne slažem	5 – potpuno se slažem	1 – nimalo se ne slažem	4 – slažem se	5 – potpuno se slažem	5 – potpuno se slažem	Ne							1 – nimalo se ne slažem	2 – ne slažem se	2 – ne slažem se
2020-04-27 10:08:16	4	4	5 – potpuno se slažem	3 – niti se slažem niti se ne slažem	1 – nimalo se ne slažem	2 – ne slažem se	3 – niti se slažem niti se ne slažem	4 – agree	više	češće	raste	manje	manje	5 – potpuno se slažem	5 – potpuno se slažem	5 – potpuno se slažem	5 – potpuno se slažem	3 – niti se slažem niti se ne slažem	4 – slažem se	3 – niti se slažem niti se ne slažem	3 – niti se slažem niti se ne slažem	2 – ne slažem se	1 – nimalo se ne slažem	2 – ne slažem se	2 – ne slažem se	4 – slažem se	4 – slažem se	4 – slažem se	2 – ne slažem se	4 – slažem se	4 – slažem se	3 – niti se slažem niti se ne slažem	3 – niti se slažem niti se ne slažem	4 – slažem se	3 – niti se slažem niti se ne slažem	5 – potpuno se slažem	4 – slažem se	4 – slažem se	4 – slažem se	Ne							2 – ne slažem se	4 – slažem se	2 – ne slažem se
2020-04-27 10:08:59	5	4	5 – potpuno se slažem	3 – niti se slažem niti se ne slažem	1 – nimalo se ne slažem	1 – nimalo se ne slažem	1 – nimalo se ne slažem	1 – nimalo se ne slažem	više	češće	jednaka je	više	jednako	5 – potpuno se slažem	5 – potpuno se slažem	5 – potpuno se slažem	5 – potpuno se slažem	5 – potpuno se slažem	5 – potpuno se slažem	5 – potpuno se slažem	5 – potpuno se slažem	5 – potpuno se slažem	5 – potpuno se slažem	5 – potpuno se slažem	5 – potpuno se slažem	5 – potpuno se slažem	5 – potpuno se slažem	5 – potpuno se slažem	5 – potpuno se slažem	5 – potpuno se slažem	4 – slažem se	5 – potpuno se slažem	5 – potpuno se slažem	1 – nimalo se ne slažem	5 – potpuno se slažem	1 – nimalo se ne slažem	5 – potpuno se slažem	5 – potpuno se slažem	5 – potpuno se slažem	Ne							1 – nimalo se ne slažem	1 – nimalo se ne slažem	1 – nimalo se ne slažem
2020-04-27 10:09:29	4	4	5 – potpuno se slažem	4 – agree	3 – niti se slažem niti se ne slažem	3 – niti se slažem niti se ne slažem	3 – niti se slažem niti se ne slažem	5 – potpuno se slažem	jednako	češće	jednaka je	jednako	jednako	5 – potpuno se slažem	5 – potpuno se slažem	5 – potpuno se slažem	4 – slažem se	5 – potpuno se slažem	5 – potpuno se slažem	5 – potpuno se slažem	5 – potpuno se slažem	5 – potpuno se slažem	4 – slažem se	5 – potpuno se slažem	5 – potpuno se slažem	5 – potpuno se slažem	5 – potpuno se slažem	5 – potpuno se slažem	5 – potpuno se slažem	5 – potpuno se slažem	5 – potpuno se slažem	5 – potpuno se slažem	5 – potpuno se slažem	1 – nimalo se ne slažem	5 – potpuno se slažem	2 – ne slažem se	5 – potpuno se slažem	4 – slažem se	5 – potpuno se slažem	Ne							5 – potpuno se slažem	5 – potpuno se slažem	5 – potpuno se slažem
2020-04-27 10:09:31	5	5	5 – potpuno se slažem	5 – potpuno se slažem	1 – nimalo se ne slažem	3 – niti se slažem niti se ne slažem	1 – nimalo se ne slažem	3 – niti se slažem niti se ne slažem	više	češće	jednaka je	jednako	jednako	5 – potpuno se slažem	5 – potpuno se slažem	5 – potpuno se slažem	5 – potpuno se slažem	5 – potpuno se slažem	5 – potpuno se slažem	5 – potpuno se slažem	5 – potpuno se slažem	5 – potpuno se slažem	1 – nimalo se ne slažem	5 – potpuno se slažem	5 – potpuno se slažem	5 – potpuno se slažem	5 – potpuno se slažem	5 – potpuno se slažem	5 – potpuno se slažem	5 – potpuno se slažem	5 – potpuno se slažem	5 – potpuno se slažem	5 – potpuno se slažem	1 – nimalo se ne slažem	5 – potpuno se slažem	1 – nimalo se ne slažem	5 – potpuno se slažem	5 – potpuno se slažem	5 – potpuno se slažem	Da	1 – nimalo se ne slažem	3 – niti se slažem niti se ne slažem	1 – nimalo se ne slažem	5 – potpuno se slažem	5 – potpuno se slažem	5 – potpuno se slažem	5 – potpuno se slažem	3 – niti se slažem niti se ne slažem	1 – nimalo se ne slažem
2020-04-27 10:10:19	5	5	5 – potpuno se slažem	3 – niti se slažem niti se ne slažem	4 – agree	5 – potpuno se slažem	1 – nimalo se ne slažem	5 – potpuno se slažem	jednako	jednako	jednaka je	jednako	jednako	5 – potpuno se slažem	5 – potpuno se slažem	5 – potpuno se slažem	5 – potpuno se slažem	5 – potpuno se slažem	5 – potpuno se slažem	5 – potpuno se slažem	2 – ne slažem se	3 – niti se slažem niti se ne slažem	5 – potpuno se slažem	5 – potpuno se slažem	5 – potpuno se slažem	5 – potpuno se slažem	5 – potpuno se slažem	5 – potpuno se slažem	3 – niti se slažem niti se ne slažem	5 – potpuno se slažem	3 – niti se slažem niti se ne slažem	5 – potpuno se slažem	4 – slažem se	1 – nimalo se ne slažem	4 – slažem se	5 – potpuno se slažem	5 – potpuno se slažem	5 – potpuno se slažem	5 – potpuno se slažem	Ne							1 – nimalo se ne slažem	1 – nimalo se ne slažem	1 – nimalo se ne slažem
2020-04-27 10:10:32	3	2	4 – agree	5 – potpuno se slažem	5 – potpuno se slažem	5 – potpuno se slažem	4 – agree	5 – potpuno se slažem	manje	jednako	opada	manje	jednako	4 – slažem se	5 – potpuno se slažem	5 – potpuno se slažem	5 – potpuno se slažem	5 – potpuno se slažem	5 – potpuno se slažem	5 – potpuno se slažem	4 – slažem se	3 – niti se slažem niti se ne slažem	1 – nimalo se ne slažem	4 – slažem se	4 – slažem se	5 – potpuno se slažem	5 – potpuno se slažem	5 – potpuno se slažem	4 – slažem se	5 – potpuno se slažem	5 – potpuno se slažem	5 – potpuno se slažem	5 – potpuno se slažem	1 – nimalo se ne slažem	5 – potpuno se slažem	5 – potpuno se slažem	4 – slažem se	2 – ne slažem se	4 – slažem se	Da	5 – potpuno se slažem	5 – potpuno se slažem	5 – potpuno se slažem	1 – nimalo se ne slažem	1 – nimalo se ne slažem	1 – nimalo se ne slažem	3 – niti se slažem niti se ne slažem	3 – niti se slažem niti se ne slažem	3 – niti se slažem niti se ne slažem
2020-04-27 10:10:36	3	3	4 – agree	2 – ne slažem se	4 – agree	3 – niti se slažem niti se ne slažem	2 – ne slažem se	5 – potpuno se slažem	manje	jednako	jednaka je	manje	jednako	4 – slažem se	4 – slažem se	4 – slažem se	4 – slažem se	4 – slažem se	3 – niti se slažem niti se ne slažem	2 – ne slažem se	3 – niti se slažem niti se ne slažem	3 – niti se slažem niti se ne slažem	2 – ne slažem se	4 – slažem se	3 – niti se slažem niti se ne slažem	3 – niti se slažem niti se ne slažem	3 – niti se slažem niti se ne slažem	3 – niti se slažem niti se ne slažem	3 – niti se slažem niti se ne slažem	3 – niti se slažem niti se ne slažem	4 – slažem se	3 – niti se slažem niti se ne slažem	4 – slažem se	2 – ne slažem se	4 – slažem se	5 – potpuno se slažem	3 – niti se slažem niti se ne slažem	3 – niti se slažem niti se ne slažem	4 – slažem se	Ne							5 – potpuno se slažem	4 – slažem se	3 – niti se slažem niti se ne slažem
2020-04-27 10:10:48	4	3	5 – potpuno se slažem	4 – agree	3 – niti se slažem niti se ne slažem	3 – niti se slažem niti se ne slažem	2 – ne slažem se	5 – potpuno se slažem	jednako	jednako	opada	jednako	jednako	5 – potpuno se slažem	5 – potpuno se slažem	5 – potpuno se slažem	3 – niti se slažem niti se ne slažem	4 – slažem se	5 – potpuno se slažem	3 – niti se slažem niti se ne slažem	5 – potpuno se slažem	5 – potpuno se slažem	3 – niti se slažem niti se ne slažem	3 – niti se slažem niti se ne slažem	4 – slažem se	4 – slažem se	4 – slažem se	5 – potpuno se slažem	3 – niti se slažem niti se ne slažem	4 – slažem se	5 – potpuno se slažem	5 – potpuno se slažem	5 – potpuno se slažem	1 – nimalo se ne slažem	5 – potpuno se slažem	5 – potpuno se slažem	5 – potpuno se slažem	4 – slažem se	4 – slažem se	Ne							5 – potpuno se slažem	5 – potpuno se slažem	3 – niti se slažem niti se ne slažem
2020-04-27 10:11:07	5	5	5 – potpuno se slažem	4 – agree	1 – nimalo se ne slažem	4 – agree	1 – nimalo se ne slažem	3 – niti se slažem niti se ne slažem	više	češće	jednaka je	manje	jednako	5 – potpuno se slažem	5 – potpuno se slažem	5 – potpuno se slažem	5 – potpuno se slažem	5 – potpuno se slažem	5 – potpuno se slažem	4 – slažem se	5 – potpuno se slažem	3 – niti se slažem niti se ne slažem	1 – nimalo se ne slažem	4 – slažem se	5 – potpuno se slažem	5 – potpuno se slažem	5 – potpuno se slažem	5 – potpuno se slažem	5 – potpuno se slažem	5 – potpuno se slažem	5 – potpuno se slažem	5 – potpuno se slažem	5 – potpuno se slažem	1 – nimalo se ne slažem	5 – potpuno se slažem	1 – nimalo se ne slažem	5 – potpuno se slažem	5 – potpuno se slažem	5 – potpuno se slažem	Ne							3 – niti se slažem niti se ne slažem	4 – slažem se	2 – ne slažem se
2020-04-27 10:13:06	5	5	5 – potpuno se slažem	5 – potpuno se slažem	1 – nimalo se ne slažem	1 – nimalo se ne slažem	1 – nimalo se ne slažem	3 – niti se slažem niti se ne slažem	više	češće	raste	više	više	5 – potpuno se slažem	5 – potpuno se slažem	5 – potpuno se slažem	5 – potpuno se slažem	5 – potpuno se slažem	4 – slažem se	4 – slažem se	2 – ne slažem se	4 – slažem se	3 – niti se slažem niti se ne slažem	3 – niti se slažem niti se ne slažem	3 – niti se slažem niti se ne slažem	5 – potpuno se slažem	5 – potpuno se slažem	5 – potpuno se slažem	5 – potpuno se slažem	5 – potpuno se slažem	5 – potpuno se slažem	5 – potpuno se slažem	5 – potpuno se slažem	4 – slažem se	5 – potpuno se slažem	4 – slažem se	5 – potpuno se slažem	5 – potpuno se slažem	5 – potpuno se slažem	Ne							1 – nimalo se ne slažem	2 – ne slažem se	2 – ne slažem se
2020-04-27 10:13:20	3	4	4 – agree	3 – niti se slažem niti se ne slažem	1 – nimalo se ne slažem	1 – nimalo se ne slažem	1 – nimalo se ne slažem	1 – nimalo se ne slažem	više	jednako	jednaka je	jednako	manje	5 – potpuno se slažem	5 – potpuno se slažem	5 – potpuno se slažem	5 – potpuno se slažem	2 – ne slažem se	1 – nimalo se ne slažem	2 – ne slažem se	1 – nimalo se ne slažem	2 – ne slažem se	1 – nimalo se ne slažem	1 – nimalo se ne slažem	1 – nimalo se ne slažem	1 – nimalo se ne slažem	2 – ne slažem se	2 – ne slažem se	2 – ne slažem se	2 – ne slažem se	1 – nimalo se ne slažem	1 – nimalo se ne slažem	2 – ne slažem se	5 – potpuno se slažem	2 – ne slažem se	3 – niti se slažem niti se ne slažem	1 – nimalo se ne slažem	2 – ne slažem se	1 – nimalo se ne slažem	Da	4 – slažem se	5 – potpuno se slažem	3 – niti se slažem niti se ne slažem	2 – ne slažem se	3 – niti se slažem niti se ne slažem	5 – potpuno se slažem	2 – ne slažem se	1 – nimalo se ne slažem	1 – nimalo se ne slažem
2020-04-27 10:13:48	3	3	5 – potpuno se slažem	5 – potpuno se slažem	3 – niti se slažem niti se ne slažem	1 – nimalo se ne slažem	1 – nimalo se ne slažem	1 – nimalo se ne slažem	jednako	jednako	jednaka je	jednako	jednako	5 – potpuno se slažem	5 – potpuno se slažem	5 – potpuno se slažem	5 – potpuno se slažem	3 – niti se slažem niti se ne slažem	4 – slažem se	2 – ne slažem se	4 – slažem se	4 – slažem se	1 – nimalo se ne slažem	3 – niti se slažem niti se ne slažem	4 – slažem se	1 – nimalo se ne slažem	2 – ne slažem se	2 – ne slažem se	1 – nimalo se ne slažem	3 – niti se slažem niti se ne slažem	4 – slažem se	4 – slažem se	4 – slažem se	3 – niti se slažem niti se ne slažem	4 – slažem se	3 – niti se slažem niti se ne slažem	3 – niti se slažem niti se ne slažem	3 – niti se slažem niti se ne slažem	3 – niti se slažem niti se ne slažem	Ne							3 – niti se slažem niti se ne slažem	3 – niti se slažem niti se ne slažem	1 – nimalo se ne slažem
2020-04-27 10:14:11	3	3	4 – agree	2 – ne slažem se	5 – potpuno se slažem	4 – agree	3 – niti se slažem niti se ne slažem	4 – agree	manje	jednako	jednaka je	manje	jednako	3 – niti se slažem niti se ne slažem	3 – niti se slažem niti se ne slažem	2 – ne slažem se	1 – nimalo se ne slažem	5 – potpuno se slažem	4 – slažem se	2 – ne slažem se	4 – slažem se	5 – potpuno se slažem	1 – nimalo se ne slažem	4 – slažem se	3 – niti se slažem niti se ne slažem	4 – slažem se	3 – niti se slažem niti se ne slažem	5 – potpuno se slažem	1 – nimalo se ne slažem	4 – slažem se	5 – potpuno se slažem	5 – potpuno se slažem	3 – niti se slažem niti se ne slažem	1 – nimalo se ne slažem	5 – potpuno se slažem	3 – niti se slažem niti se ne slažem	4 – slažem se	3 – niti se slažem niti se ne slažem	4 – slažem se	Ne							3 – niti se slažem niti se ne slažem	4 – slažem se	3 – niti se slažem niti se ne slažem
2020-04-27 10:15:04	3	3	3 – niti se slažem niti se ne slažem	1 – nimalo se ne slažem	2 – ne slažem se	2 – ne slažem se	3 – niti se slažem niti se ne slažem	3 – niti se slažem niti se ne slažem	jednako	jednako	opada	jednako	jednako	4 – slažem se	5 – potpuno se slažem	5 – potpuno se slažem	2 – ne slažem se	2 – ne slažem se	3 – niti se slažem niti se ne slažem	3 – niti se slažem niti se ne slažem	4 – slažem se	2 – ne slažem se	1 – nimalo se ne slažem	2 – ne slažem se	3 – niti se slažem niti se ne slažem	4 – slažem se	5 – potpuno se slažem	5 – potpuno se slažem	3 – niti se slažem niti se ne slažem	4 – slažem se	5 – potpuno se slažem	5 – potpuno se slažem	5 – potpuno se slažem	5 – potpuno se slažem	5 – potpuno se slažem	4 – slažem se	3 – niti se slažem niti se ne slažem	3 – niti se slažem niti se ne slažem	3 – niti se slažem niti se ne slažem	Ne							2 – ne slažem se	2 – ne slažem se	2 – ne slažem se
2020-04-27 10:15:30	5	3	5 – potpuno se slažem	5 – potpuno se slažem	4 – agree	5 – potpuno se slažem	2 – ne slažem se	5 – potpuno se slažem	jednako	jednako	jednaka je	jednako	više	5 – potpuno se slažem	5 – potpuno se slažem	5 – potpuno se slažem	5 – potpuno se slažem	5 – potpuno se slažem	5 – potpuno se slažem	5 – potpuno se slažem	4 – slažem se	4 – slažem se	5 – potpuno se slažem	5 – potpuno se slažem	5 – potpuno se slažem	5 – potpuno se slažem	5 – potpuno se slažem	5 – potpuno se slažem	5 – potpuno se slažem	5 – potpuno se slažem	2 – ne slažem se	5 – potpuno se slažem	5 – potpuno se slažem	1 – nimalo se ne slažem	5 – potpuno se slažem	3 – niti se slažem niti se ne slažem	5 – potpuno se slažem	5 – potpuno se slažem	5 – potpuno se slažem	Ne							3 – niti se slažem niti se ne slažem	5 – potpuno se slažem	4 – slažem se
2020-04-27 10:15:49	4	4	5 – potpuno se slažem	3 – niti se slažem niti se ne slažem	1 – nimalo se ne slažem	1 – nimalo se ne slažem	2 – ne slažem se	4 – agree	više	češće	raste	jednako	jednako	5 – potpuno se slažem	5 – potpuno se slažem	5 – potpuno se slažem	5 – potpuno se slažem	5 – potpuno se slažem	5 – potpuno se slažem	5 – potpuno se slažem	3 – niti se slažem niti se ne slažem	5 – potpuno se slažem	5 – potpuno se slažem	5 – potpuno se slažem	5 – potpuno se slažem	5 – potpuno se slažem	5 – potpuno se slažem	4 – slažem se	5 – potpuno se slažem	5 – potpuno se slažem	5 – potpuno se slažem	5 – potpuno se slažem	5 – potpuno se slažem	1 – nimalo se ne slažem	5 – potpuno se slažem	2 – ne slažem se	5 – potpuno se slažem	5 – potpuno se slažem	5 – potpuno se slažem	Ne							2 – ne slažem se	2 – ne slažem se	2 – ne slažem se
2020-04-27 10:16:25	4	3	5 – potpuno se slažem	3 – niti se slažem niti se ne slažem	2 – ne slažem se	2 – ne slažem se	2 – ne slažem se	4 – agree	jednako	jednako	jednaka je	manje	jednako	5 – potpuno se slažem	5 – potpuno se slažem	5 – potpuno se slažem	5 – potpuno se slažem	5 – potpuno se slažem	5 – potpuno se slažem	5 – potpuno se slažem	5 – potpuno se slažem	5 – potpuno se slažem	3 – niti se slažem niti se ne slažem	5 – potpuno se slažem	4 – slažem se	4 – slažem se	5 – potpuno se slažem	5 – potpuno se slažem	3 – niti se slažem niti se ne slažem	5 – potpuno se slažem	5 – potpuno se slažem	5 – potpuno se slažem	5 – potpuno se slažem	2 – ne slažem se	5 – potpuno se slažem	3 – niti se slažem niti se ne slažem	5 – potpuno se slažem	4 – slažem se	5 – potpuno se slažem	Ne							5 – potpuno se slažem	3 – niti se slažem niti se ne slažem	2 – ne slažem se
2020-04-27 10:18:02	5	5	5 – potpuno se slažem	5 – potpuno se slažem	1 – nimalo se ne slažem	1 – nimalo se ne slažem	1 – nimalo se ne slažem	1 – nimalo se ne slažem	više	češće	jednaka je	jednako	manje	5 – potpuno se slažem	5 – potpuno se slažem	5 – potpuno se slažem	5 – potpuno se slažem	4 – slažem se	4 – slažem se	4 – slažem se	4 – slažem se	2 – ne slažem se	4 – slažem se	3 – niti se slažem niti se ne slažem	3 – niti se slažem niti se ne slažem	4 – slažem se	4 – slažem se	4 – slažem se	4 – slažem se	4 – slažem se	4 – slažem se	4 – slažem se	4 – slažem se	1 – nimalo se ne slažem	4 – slažem se	3 – niti se slažem niti se ne slažem	3 – niti se slažem niti se ne slažem	4 – slažem se	4 – slažem se	Da	1 – nimalo se ne slažem	5 – potpuno se slažem	1 – nimalo se ne slažem	1 – nimalo se ne slažem	5 – potpuno se slažem	5 – potpuno se slažem	1 – nimalo se ne slažem	1 – nimalo se ne slažem	1 – nimalo se ne slažem
2020-04-27 10:18:02	3	3	4 – agree	4 – agree	5 – potpuno se slažem	5 – potpuno se slažem	5 – potpuno se slažem	5 – potpuno se slažem	manje	jednako	opada	jednako	jednako	3 – niti se slažem niti se ne slažem	3 – niti se slažem niti se ne slažem	4 – slažem se	2 – ne slažem se	4 – slažem se	4 – slažem se	3 – niti se slažem niti se ne slažem	4 – slažem se	4 – slažem se	1 – nimalo se ne slažem	5 – potpuno se slažem	3 – niti se slažem niti se ne slažem	2 – ne slažem se	2 – ne slažem se	5 – potpuno se slažem	3 – niti se slažem niti se ne slažem	5 – potpuno se slažem	5 – potpuno se slažem	4 – slažem se	4 – slažem se	1 – nimalo se ne slažem	5 – potpuno se slažem	3 – niti se slažem niti se ne slažem	4 – slažem se	3 – niti se slažem niti se ne slažem	3 – niti se slažem niti se ne slažem	Ne							5 – potpuno se slažem	5 – potpuno se slažem	4 – slažem se
2020-04-27 10:20:19	4	2	4 – agree	5 – potpuno se slažem	5 – potpuno se slažem	5 – potpuno se slažem	3 – niti se slažem niti se ne slažem	5 – potpuno se slažem	manje	jednako	opada	manje	jednako	5 – potpuno se slažem	5 – potpuno se slažem	5 – potpuno se slažem	5 – potpuno se slažem	5 – potpuno se slažem	5 – potpuno se slažem	5 – potpuno se slažem	4 – slažem se	4 – slažem se	5 – potpuno se slažem	4 – slažem se	5 – potpuno se slažem	5 – potpuno se slažem	4 – slažem se	5 – potpuno se slažem	4 – slažem se	4 – slažem se	5 – potpuno se slažem	5 – potpuno se slažem	4 – slažem se	1 – nimalo se ne slažem	5 – potpuno se slažem	4 – slažem se	5 – potpuno se slažem	4 – slažem se	5 – potpuno se slažem	Ne							5 – potpuno se slažem	5 – potpuno se slažem	5 – potpuno se slažem
2020-04-27 10:21:31	4	4	5 – potpuno se slažem	4 – agree	2 – ne slažem se	3 – niti se slažem niti se ne slažem	3 – niti se slažem niti se ne slažem	4 – agree	jednako	jednako	jednaka je	manje	manje	4 – slažem se	4 – slažem se	4 – slažem se	2 – ne slažem se	4 – slažem se	4 – slažem se	3 – niti se slažem niti se ne slažem	4 – slažem se	3 – niti se slažem niti se ne slažem	3 – niti se slažem niti se ne slažem	4 – slažem se	4 – slažem se	4 – slažem se	4 – slažem se	4 – slažem se	4 – slažem se	4 – slažem se	3 – niti se slažem niti se ne slažem	3 – niti se slažem niti se ne slažem	4 – slažem se	2 – ne slažem se	4 – slažem se	2 – ne slažem se	4 – slažem se	4 – slažem se	4 – slažem se	Ne							2 – ne slažem se	2 – ne slažem se	2 – ne slažem se
2020-04-27 10:21:36	3	2	3 – niti se slažem niti se ne slažem	2 – ne slažem se	4 – agree	4 – agree	4 – agree	3 – niti se slažem niti se ne slažem	manje	jednako	opada	manje	manje	4 – slažem se	5 – potpuno se slažem	5 – potpuno se slažem	5 – potpuno se slažem	4 – slažem se	4 – slažem se	4 – slažem se	3 – niti se slažem niti se ne slažem	2 – ne slažem se	2 – ne slažem se	3 – niti se slažem niti se ne slažem	4 – slažem se	3 – niti se slažem niti se ne slažem	2 – ne slažem se	2 – ne slažem se	2 – ne slažem se	3 – niti se slažem niti se ne slažem	4 – slažem se	3 – niti se slažem niti se ne slažem	3 – niti se slažem niti se ne slažem	2 – ne slažem se	4 – slažem se	4 – slažem se	3 – niti se slažem niti se ne slažem	2 – ne slažem se	3 – niti se slažem niti se ne slažem	Ne							2 – ne slažem se	2 – ne slažem se	3 – niti se slažem niti se ne slažem
2020-04-27 10:22:52	4	4	5 – potpuno se slažem	3 – niti se slažem niti se ne slažem	4 – agree	4 – agree	3 – niti se slažem niti se ne slažem	2 – ne slažem se	jednako	češće	jednaka je	manje	manje	5 – potpuno se slažem	5 – potpuno se slažem	5 – potpuno se slažem	5 – potpuno se slažem	5 – potpuno se slažem	5 – potpuno se slažem	4 – slažem se	3 – niti se slažem niti se ne slažem	3 – niti se slažem niti se ne slažem	3 – niti se slažem niti se ne slažem	3 – niti se slažem niti se ne slažem	5 – potpuno se slažem	5 – potpuno se slažem	5 – potpuno se slažem	4 – slažem se	4 – slažem se	5 – potpuno se slažem	3 – niti se slažem niti se ne slažem	5 – potpuno se slažem	2 – ne slažem se	1 – nimalo se ne slažem	5 – potpuno se slažem	3 – niti se slažem niti se ne slažem	4 – slažem se	4 – slažem se	5 – potpuno se slažem	Ne							3 – niti se slažem niti se ne slažem	5 – potpuno se slažem	5 – potpuno se slažem
2020-04-27 10:25:04	4	4	5 – potpuno se slažem	5 – potpuno se slažem	1 – nimalo se ne slažem	2 – ne slažem se	4 – agree	2 – ne slažem se	više	jednako	jednaka je	više	manje	5 – potpuno se slažem	4 – slažem se	5 – potpuno se slažem	5 – potpuno se slažem	3 – niti se slažem niti se ne slažem	4 – slažem se	3 – niti se slažem niti se ne slažem	3 – niti se slažem niti se ne slažem	4 – slažem se	2 – ne slažem se	3 – niti se slažem niti se ne slažem	5 – potpuno se slažem	5 – potpuno se slažem	5 – potpuno se slažem	5 – potpuno se slažem	4 – slažem se	5 – potpuno se slažem	4 – slažem se	3 – niti se slažem niti se ne slažem	4 – slažem se	3 – niti se slažem niti se ne slažem	4 – slažem se	3 – niti se slažem niti se ne slažem	4 – slažem se	4 – slažem se	4 – slažem se	Da	1 – nimalo se ne slažem	3 – niti se slažem niti se ne slažem	1 – nimalo se ne slažem	5 – potpuno se slažem	5 – potpuno se slažem	5 – potpuno se slažem	1 – nimalo se ne slažem	3 – niti se slažem niti se ne slažem	2 – ne slažem se
2020-04-27 10:27:42	3	3	4 – agree	3 – niti se slažem niti se ne slažem	3 – niti se slažem niti se ne slažem	3 – niti se slažem niti se ne slažem	3 – niti se slažem niti se ne slažem	4 – agree	jednako	jednako	jednaka je	manje	više	4 – slažem se	4 – slažem se	5 – potpuno se slažem	4 – slažem se	3 – niti se slažem niti se ne slažem	4 – slažem se	4 – slažem se	4 – slažem se	4 – slažem se	3 – niti se slažem niti se ne slažem	4 – slažem se	4 – slažem se	4 – slažem se	4 – slažem se	4 – slažem se	4 – slažem se	4 – slažem se	5 – potpuno se slažem	4 – slažem se	4 – slažem se	2 – ne slažem se	4 – slažem se	4 – slažem se	4 – slažem se	3 – niti se slažem niti se ne slažem	4 – slažem se	Ne							4 – slažem se	4 – slažem se	4 – slažem se
2020-04-27 10:27:44	4	3	4 – agree	3 – niti se slažem niti se ne slažem	2 – ne slažem se	3 – niti se slažem niti se ne slažem	2 – ne slažem se	4 – agree	manje	jednako	opada	manje	manje	5 – potpuno se slažem	5 – potpuno se slažem	5 – potpuno se slažem	5 – potpuno se slažem	5 – potpuno se slažem	5 – potpuno se slažem	5 – potpuno se slažem	4 – slažem se	2 – ne slažem se	2 – ne slažem se	2 – ne slažem se	4 – slažem se	4 – slažem se	4 – slažem se	4 – slažem se	3 – niti se slažem niti se ne slažem	5 – potpuno se slažem	1 – nimalo se ne slažem	3 – niti se slažem niti se ne slažem	4 – slažem se	4 – slažem se	5 – potpuno se slažem	4 – slažem se	4 – slažem se	4 – slažem se	4 – slažem se	Ne							2 – ne slažem se	4 – slažem se	2 – ne slažem se
2020-04-27 10:29:19	3	3	3 – niti se slažem niti se ne slažem	2 – ne slažem se	5 – potpuno se slažem	5 – potpuno se slažem	4 – agree	5 – potpuno se slažem	manje	jednako	opada	manje	više	5 – potpuno se slažem	5 – potpuno se slažem	5 – potpuno se slažem	5 – potpuno se slažem	4 – slažem se	4 – slažem se	4 – slažem se	4 – slažem se	2 – ne slažem se	3 – niti se slažem niti se ne slažem	3 – niti se slažem niti se ne slažem	3 – niti se slažem niti se ne slažem	3 – niti se slažem niti se ne slažem	3 – niti se slažem niti se ne slažem	3 – niti se slažem niti se ne slažem	3 – niti se slažem niti se ne slažem	3 – niti se slažem niti se ne slažem	2 – ne slažem se	2 – ne slažem se	3 – niti se slažem niti se ne slažem	4 – slažem se	4 – slažem se	4 – slažem se	3 – niti se slažem niti se ne slažem	3 – niti se slažem niti se ne slažem	3 – niti se slažem niti se ne slažem	Ne							4 – slažem se	4 – slažem se	4 – slažem se
2020-04-27 10:30:07	4	4	3 – niti se slažem niti se ne slažem	3 – niti se slažem niti se ne slažem	4 – agree	4 – agree	2 – ne slažem se	4 – agree	jednako	rjeđe	jednaka je	jednako	manje	3 – niti se slažem niti se ne slažem	5 – potpuno se slažem	5 – potpuno se slažem	5 – potpuno se slažem	4 – slažem se	4 – slažem se	4 – slažem se	3 – niti se slažem niti se ne slažem	3 – niti se slažem niti se ne slažem	2 – ne slažem se	3 – niti se slažem niti se ne slažem	4 – slažem se	4 – slažem se	4 – slažem se	4 – slažem se	4 – slažem se	4 – slažem se	4 – slažem se	3 – niti se slažem niti se ne slažem	3 – niti se slažem niti se ne slažem	3 – niti se slažem niti se ne slažem	4 – slažem se	3 – niti se slažem niti se ne slažem	3 – niti se slažem niti se ne slažem	3 – niti se slažem niti se ne slažem	3 – niti se slažem niti se ne slažem	Ne							4 – slažem se	4 – slažem se	3 – niti se slažem niti se ne slažem
2020-04-27 10:30:25	2	2	4 – agree	3 – niti se slažem niti se ne slažem	5 – potpuno se slažem	5 – potpuno se slažem	4 – agree	5 – potpuno se slažem	manje	rjeđe	opada	manje	jednako	3 – niti se slažem niti se ne slažem	4 – slažem se	3 – niti se slažem niti se ne slažem	2 – ne slažem se	5 – potpuno se slažem	5 – potpuno se slažem	4 – slažem se	4 – slažem se	3 – niti se slažem niti se ne slažem	3 – niti se slažem niti se ne slažem	4 – slažem se	4 – slažem se	4 – slažem se	4 – slažem se	4 – slažem se	4 – slažem se	4 – slažem se	4 – slažem se	4 – slažem se	4 – slažem se	3 – niti se slažem niti se ne slažem	3 – niti se slažem niti se ne slažem	5 – potpuno se slažem	4 – slažem se	3 – niti se slažem niti se ne slažem	4 – slažem se	Da	3 – niti se slažem niti se ne slažem	5 – potpuno se slažem	3 – niti se slažem niti se ne slažem	1 – nimalo se ne slažem	3 – niti se slažem niti se ne slažem	3 – niti se slažem niti se ne slažem	5 – potpuno se slažem	4 – slažem se	3 – niti se slažem niti se ne slažem
2020-04-27 10:31:54	4	2	4 – agree	1 – nimalo se ne slažem	5 – potpuno se slažem	5 – potpuno se slažem	3 – niti se slažem niti se ne slažem	5 – potpuno se slažem	manje	jednako	jednaka je	manje	manje	5 – potpuno se slažem	5 – potpuno se slažem	5 – potpuno se slažem	5 – potpuno se slažem	5 – potpuno se slažem	4 – slažem se	2 – ne slažem se	5 – potpuno se slažem	4 – slažem se	1 – nimalo se ne slažem	5 – potpuno se slažem	5 – potpuno se slažem	3 – niti se slažem niti se ne slažem	4 – slažem se	4 – slažem se	4 – slažem se	3 – niti se slažem niti se ne slažem	1 – nimalo se ne slažem	5 – potpuno se slažem	4 – slažem se	5 – potpuno se slažem	4 – slažem se	3 – niti se slažem niti se ne slažem	3 – niti se slažem niti se ne slažem	5 – potpuno se slažem	5 – potpuno se slažem	Ne							5 – potpuno se slažem	3 – niti se slažem niti se ne slažem	3 – niti se slažem niti se ne slažem
2020-04-27 10:31:57	5	4	5 – potpuno se slažem	3 – niti se slažem niti se ne slažem	3 – niti se slažem niti se ne slažem	3 – niti se slažem niti se ne slažem	1 – nimalo se ne slažem	3 – niti se slažem niti se ne slažem	jednako	jednako	raste	više	jednako	4 – slažem se	4 – slažem se	5 – potpuno se slažem	3 – niti se slažem niti se ne slažem	4 – slažem se	5 – potpuno se slažem	3 – niti se slažem niti se ne slažem	5 – potpuno se slažem	5 – potpuno se slažem	4 – slažem se	5 – potpuno se slažem	5 – potpuno se slažem	5 – potpuno se slažem	5 – potpuno se slažem	5 – potpuno se slažem	5 – potpuno se slažem	5 – potpuno se slažem	5 – potpuno se slažem	5 – potpuno se slažem	5 – potpuno se slažem	1 – nimalo se ne slažem	5 – potpuno se slažem	1 – nimalo se ne slažem	5 – potpuno se slažem	5 – potpuno se slažem	5 – potpuno se slažem	Ne							4 – slažem se	4 – slažem se	2 – ne slažem se
2020-04-27 10:33:40	3	3	4 – agree	2 – ne slažem se	2 – ne slažem se	2 – ne slažem se	4 – agree	4 – agree	jednako	češće	jednaka je	jednako	jednako	4 – slažem se	1 – nimalo se ne slažem	3 – niti se slažem niti se ne slažem	3 – niti se slažem niti se ne slažem	3 – niti se slažem niti se ne slažem	2 – ne slažem se	2 – ne slažem se	1 – nimalo se ne slažem	1 – nimalo se ne slažem	2 – ne slažem se	3 – niti se slažem niti se ne slažem	2 – ne slažem se	3 – niti se slažem niti se ne slažem	3 – niti se slažem niti se ne slažem	3 – niti se slažem niti se ne slažem	2 – ne slažem se	3 – niti se slažem niti se ne slažem	4 – slažem se	4 – slažem se	3 – niti se slažem niti se ne slažem	2 – ne slažem se	4 – slažem se	3 – niti se slažem niti se ne slažem	2 – ne slažem se	2 – ne slažem se	3 – niti se slažem niti se ne slažem	Ne							3 – niti se slažem niti se ne slažem	4 – slažem se	3 – niti se slažem niti se ne slažem
2020-04-27 10:34:02	5	5	5 – potpuno se slažem	5 – potpuno se slažem	2 – ne slažem se	2 – ne slažem se	1 – nimalo se ne slažem	4 – agree	više	jednako	raste	jednako	manje	5 – potpuno se slažem	5 – potpuno se slažem	4 – slažem se	5 – potpuno se slažem	5 – potpuno se slažem	5 – potpuno se slažem	5 – potpuno se slažem	5 – potpuno se slažem	5 – potpuno se slažem	2 – ne slažem se	5 – potpuno se slažem	5 – potpuno se slažem	5 – potpuno se slažem	5 – potpuno se slažem	4 – slažem se	5 – potpuno se slažem	5 – potpuno se slažem	5 – potpuno se slažem	5 – potpuno se slažem	5 – potpuno se slažem	1 – nimalo se ne slažem	5 – potpuno se slažem	1 – nimalo se ne slažem	4 – slažem se	4 – slažem se	4 – slažem se	Ne							2 – ne slažem se	2 – ne slažem se	2 – ne slažem se
2020-04-27 10:34:14	4	2	5 – potpuno se slažem	5 – potpuno se slažem	5 – potpuno se slažem	5 – potpuno se slažem	1 – nimalo se ne slažem	5 – potpuno se slažem	manje	jednako	jednaka je	jednako	jednako	5 – potpuno se slažem	4 – slažem se	4 – slažem se	4 – slažem se	5 – potpuno se slažem	5 – potpuno se slažem	5 – potpuno se slažem	5 – potpuno se slažem	4 – slažem se	3 – niti se slažem niti se ne slažem	4 – slažem se	4 – slažem se	4 – slažem se	4 – slažem se	4 – slažem se	2 – ne slažem se	4 – slažem se	5 – potpuno se slažem	5 – potpuno se slažem	5 – potpuno se slažem	3 – niti se slažem niti se ne slažem	5 – potpuno se slažem	5 – potpuno se slažem	5 – potpuno se slažem	4 – slažem se	4 – slažem se	Ne							5 – potpuno se slažem	5 – potpuno se slažem	2 – ne slažem se
2020-04-27 10:35:21	5	5	5 – potpuno se slažem	5 – potpuno se slažem	3 – niti se slažem niti se ne slažem	3 – niti se slažem niti se ne slažem	4 – agree	5 – potpuno se slažem	manje	rjeđe	jednaka je	manje	više	5 – potpuno se slažem	5 – potpuno se slažem	5 – potpuno se slažem	5 – potpuno se slažem	5 – potpuno se slažem	5 – potpuno se slažem	5 – potpuno se slažem	5 – potpuno se slažem	5 – potpuno se slažem	5 – potpuno se slažem	5 – potpuno se slažem	5 – potpuno se slažem	5 – potpuno se slažem	5 – potpuno se slažem	5 – potpuno se slažem	5 – potpuno se slažem	5 – potpuno se slažem	5 – potpuno se slažem	5 – potpuno se slažem	5 – potpuno se slažem	5 – potpuno se slažem	5 – potpuno se slažem	5 – potpuno se slažem	5 – potpuno se slažem	5 – potpuno se slažem	5 – potpuno se slažem	Da	1 – nimalo se ne slažem	1 – nimalo se ne slažem	1 – nimalo se ne slažem	5 – potpuno se slažem	5 – potpuno se slažem	5 – potpuno se slažem	1 – nimalo se ne slažem	3 – niti se slažem niti se ne slažem	3 – niti se slažem niti se ne slažem
2020-04-27 10:36:11	3	3	5 – potpuno se slažem	4 – agree	3 – niti se slažem niti se ne slažem	2 – ne slažem se	1 – nimalo se ne slažem	2 – ne slažem se	manje	rjeđe	jednaka je	više	manje	4 – slažem se	5 – potpuno se slažem	3 – niti se slažem niti se ne slažem	5 – potpuno se slažem	5 – potpuno se slažem	5 – potpuno se slažem	4 – slažem se	5 – potpuno se slažem	5 – potpuno se slažem	3 – niti se slažem niti se ne slažem	4 – slažem se	5 – potpuno se slažem	4 – slažem se	5 – potpuno se slažem	4 – slažem se	4 – slažem se	4 – slažem se	4 – slažem se	4 – slažem se	4 – slažem se	5 – potpuno se slažem	5 – potpuno se slažem	4 – slažem se	5 – potpuno se slažem	4 – slažem se	5 – potpuno se slažem	Ne							2 – ne slažem se	5 – potpuno se slažem	5 – potpuno se slažem
2020-04-27 10:36:44	4	3	5 – potpuno se slažem	4 – agree	5 – potpuno se slažem	5 – potpuno se slažem	3 – niti se slažem niti se ne slažem	5 – potpuno se slažem	manje	jednako	jednaka je	manje	više	5 – potpuno se slažem	4 – slažem se	4 – slažem se	1 – nimalo se ne slažem	4 – slažem se	4 – slažem se	4 – slažem se	3 – niti se slažem niti se ne slažem	2 – ne slažem se	4 – slažem se	4 – slažem se	5 – potpuno se slažem	5 – potpuno se slažem	4 – slažem se	3 – niti se slažem niti se ne slažem	4 – slažem se	4 – slažem se	3 – niti se slažem niti se ne slažem	4 – slažem se	4 – slažem se	2 – ne slažem se	5 – potpuno se slažem	4 – slažem se	4 – slažem se	4 – slažem se	5 – potpuno se slažem	Ne							4 – slažem se	4 – slažem se	4 – slažem se
2020-04-27 10:37:22	3	3	4 – agree	3 – niti se slažem niti se ne slažem	2 – ne slažem se	4 – agree	3 – niti se slažem niti se ne slažem	4 – agree	jednako	jednako	jednaka je	jednako	više	3 – niti se slažem niti se ne slažem	3 – niti se slažem niti se ne slažem	3 – niti se slažem niti se ne slažem	3 – niti se slažem niti se ne slažem	4 – slažem se	3 – niti se slažem niti se ne slažem	3 – niti se slažem niti se ne slažem	3 – niti se slažem niti se ne slažem	3 – niti se slažem niti se ne slažem	3 – niti se slažem niti se ne slažem	3 – niti se slažem niti se ne slažem	2 – ne slažem se	2 – ne slažem se	2 – ne slažem se	3 – niti se slažem niti se ne slažem	2 – ne slažem se	3 – niti se slažem niti se ne slažem	3 – niti se slažem niti se ne slažem	3 – niti se slažem niti se ne slažem	3 – niti se slažem niti se ne slažem	2 – ne slažem se	4 – slažem se	4 – slažem se	3 – niti se slažem niti se ne slažem	3 – niti se slažem niti se ne slažem	3 – niti se slažem niti se ne slažem	Da	5 – potpuno se slažem	4 – slažem se	4 – slažem se	2 – ne slažem se	3 – niti se slažem niti se ne slažem	3 – niti se slažem niti se ne slažem	2 – ne slažem se	2 – ne slažem se	3 – niti se slažem niti se ne slažem
2020-04-27 10:41:49	3	2	3 – niti se slažem niti se ne slažem	1 – nimalo se ne slažem	5 – potpuno se slažem	5 – potpuno se slažem	4 – agree	5 – potpuno se slažem	manje	jednako	opada	manje	manje	4 – slažem se	3 – niti se slažem niti se ne slažem	1 – nimalo se ne slažem	1 – nimalo se ne slažem	4 – slažem se	3 – niti se slažem niti se ne slažem	3 – niti se slažem niti se ne slažem	4 – slažem se	1 – nimalo se ne slažem	1 – nimalo se ne slažem	4 – slažem se	4 – slažem se	3 – niti se slažem niti se ne slažem	4 – slažem se	3 – niti se slažem niti se ne slažem	2 – ne slažem se	3 – niti se slažem niti se ne slažem	3 – niti se slažem niti se ne slažem	4 – slažem se	3 – niti se slažem niti se ne slažem	1 – nimalo se ne slažem	5 – potpuno se slažem	5 – potpuno se slažem	4 – slažem se	3 – niti se slažem niti se ne slažem	3 – niti se slažem niti se ne slažem	Ne							5 – potpuno se slažem	5 – potpuno se slažem	5 – potpuno se slažem
2020-04-27 10:42:16	4	5	5 – potpuno se slažem	4 – agree	1 – nimalo se ne slažem	1 – nimalo se ne slažem	1 – nimalo se ne slažem	1 – nimalo se ne slažem	više	jednako	opada	jednako	više	4 – slažem se	5 – potpuno se slažem	5 – potpuno se slažem	5 – potpuno se slažem	3 – niti se slažem niti se ne slažem	3 – niti se slažem niti se ne slažem	2 – ne slažem se	2 – ne slažem se	4 – slažem se	1 – nimalo se ne slažem	5 – potpuno se slažem	3 – niti se slažem niti se ne slažem	4 – slažem se	4 – slažem se	4 – slažem se	1 – nimalo se ne slažem	2 – ne slažem se	5 – potpuno se slažem	5 – potpuno se slažem	5 – potpuno se slažem	1 – nimalo se ne slažem	5 – potpuno se slažem	3 – niti se slažem niti se ne slažem	4 – slažem se	3 – niti se slažem niti se ne slažem	4 – slažem se	Da	2 – ne slažem se	3 – niti se slažem niti se ne slažem	3 – niti se slažem niti se ne slažem	1 – nimalo se ne slažem	5 – potpuno se slažem	5 – potpuno se slažem	1 – nimalo se ne slažem	1 – nimalo se ne slažem	1 – nimalo se ne slažem
2020-04-27 10:42:31	4	2	4 – agree	3 – niti se slažem niti se ne slažem	5 – potpuno se slažem	5 – potpuno se slažem	3 – niti se slažem niti se ne slažem	4 – agree	manje	jednako	opada	manje	jednako	5 – potpuno se slažem	4 – slažem se	5 – potpuno se slažem	4 – slažem se	4 – slažem se	4 – slažem se	3 – niti se slažem niti se ne slažem	4 – slažem se	2 – ne slažem se	1 – nimalo se ne slažem	4 – slažem se	3 – niti se slažem niti se ne slažem	4 – slažem se	4 – slažem se	4 – slažem se	3 – niti se slažem niti se ne slažem	2 – ne slažem se	2 – ne slažem se	3 – niti se slažem niti se ne slažem	4 – slažem se	4 – slažem se	4 – slažem se	5 – potpuno se slažem	4 – slažem se	3 – niti se slažem niti se ne slažem	3 – niti se slažem niti se ne slažem	Ne							3 – niti se slažem niti se ne slažem	4 – slažem se	5 – potpuno se slažem
2020-04-27 10:43:02	3	1	2 – ne slažem se	1 – nimalo se ne slažem	5 – potpuno se slažem	5 – potpuno se slažem	3 – niti se slažem niti se ne slažem	4 – agree	manje	jednako	opada	manje	jednako	3 – niti se slažem niti se ne slažem	3 – niti se slažem niti se ne slažem	4 – slažem se	3 – niti se slažem niti se ne slažem	4 – slažem se	4 – slažem se	2 – ne slažem se	2 – ne slažem se	2 – ne slažem se	1 – nimalo se ne slažem	3 – niti se slažem niti se ne slažem	3 – niti se slažem niti se ne slažem	3 – niti se slažem niti se ne slažem	4 – slažem se	4 – slažem se	2 – ne slažem se	4 – slažem se	4 – slažem se	5 – potpuno se slažem	5 – potpuno se slažem	1 – nimalo se ne slažem	5 – potpuno se slažem	4 – slažem se	4 – slažem se	3 – niti se slažem niti se ne slažem	3 – niti se slažem niti se ne slažem	Da	3 – niti se slažem niti se ne slažem	5 – potpuno se slažem	5 – potpuno se slažem	2 – ne slažem se	1 – nimalo se ne slažem	2 – ne slažem se	4 – slažem se	4 – slažem se	4 – slažem se
2020-04-27 10:43:06	5	5	5 – potpuno se slažem	5 – potpuno se slažem	1 – nimalo se ne slažem	1 – nimalo se ne slažem	1 – nimalo se ne slažem	3 – niti se slažem niti se ne slažem	više	češće	jednaka je	jednako	jednako	5 – potpuno se slažem	5 – potpuno se slažem	5 – potpuno se slažem	5 – potpuno se slažem	5 – potpuno se slažem	5 – potpuno se slažem	5 – potpuno se slažem	5 – potpuno se slažem	5 – potpuno se slažem	5 – potpuno se slažem	2 – ne slažem se	5 – potpuno se slažem	5 – potpuno se slažem	5 – potpuno se slažem	5 – potpuno se slažem	5 – potpuno se slažem	5 – potpuno se slažem	5 – potpuno se slažem	5 – potpuno se slažem	5 – potpuno se slažem	1 – nimalo se ne slažem	5 – potpuno se slažem	1 – nimalo se ne slažem	5 – potpuno se slažem	5 – potpuno se slažem	5 – potpuno se slažem	Ne							1 – nimalo se ne slažem	1 – nimalo se ne slažem	1 – nimalo se ne slažem
2020-04-27 10:43:26	5	4	5 – potpuno se slažem	4 – agree	2 – ne slažem se	3 – niti se slažem niti se ne slažem	1 – nimalo se ne slažem	5 – potpuno se slažem	jednako	češće	jednaka je	jednako	jednako	5 – potpuno se slažem	5 – potpuno se slažem	5 – potpuno se slažem	5 – potpuno se slažem	5 – potpuno se slažem	5 – potpuno se slažem	4 – slažem se	5 – potpuno se slažem	5 – potpuno se slažem	3 – niti se slažem niti se ne slažem	5 – potpuno se slažem	5 – potpuno se slažem	4 – slažem se	4 – slažem se	5 – potpuno se slažem	3 – niti se slažem niti se ne slažem	5 – potpuno se slažem	4 – slažem se	5 – potpuno se slažem	5 – potpuno se slažem	1 – nimalo se ne slažem	5 – potpuno se slažem	3 – niti se slažem niti se ne slažem	4 – slažem se	5 – potpuno se slažem	5 – potpuno se slažem	Ne							4 – slažem se	4 – slažem se	3 – niti se slažem niti se ne slažem
2020-04-27 10:45:41	3	3	5 – potpuno se slažem	4 – agree	5 – potpuno se slažem	4 – agree	3 – niti se slažem niti se ne slažem	5 – potpuno se slažem	manje	jednako	opada	jednako	jednako	4 – slažem se	4 – slažem se	5 – potpuno se slažem	4 – slažem se	5 – potpuno se slažem	4 – slažem se	5 – potpuno se slažem	4 – slažem se	4 – slažem se	4 – slažem se	3 – niti se slažem niti se ne slažem	4 – slažem se	4 – slažem se	4 – slažem se	5 – potpuno se slažem	4 – slažem se	3 – niti se slažem niti se ne slažem	4 – slažem se	4 – slažem se	4 – slažem se	1 – nimalo se ne slažem	5 – potpuno se slažem	5 – potpuno se slažem	4 – slažem se	4 – slažem se	4 – slažem se	Ne							2 – ne slažem se	4 – slažem se	2 – ne slažem se
2020-04-27 10:46:21	5	3	4 – agree	4 – agree	4 – agree	4 – agree	2 – ne slažem se	2 – ne slažem se	jednako	jednako	opada	jednako	jednako	4 – slažem se	5 – potpuno se slažem	5 – potpuno se slažem	2 – ne slažem se	4 – slažem se	4 – slažem se	4 – slažem se	4 – slažem se	4 – slažem se	4 – slažem se	4 – slažem se	4 – slažem se	4 – slažem se	4 – slažem se	4 – slažem se	4 – slažem se	4 – slažem se	4 – slažem se	4 – slažem se	4 – slažem se	2 – ne slažem se	4 – slažem se	2 – ne slažem se	4 – slažem se	4 – slažem se	4 – slažem se	Ne							2 – ne slažem se	2 – ne slažem se	2 – ne slažem se
2020-04-27 10:46:50	5	3	5 – potpuno se slažem	3 – niti se slažem niti se ne slažem	2 – ne slažem se	3 – niti se slažem niti se ne slažem	1 – nimalo se ne slažem	3 – niti se slažem niti se ne slažem	više	češće	jednaka je	više	manje	4 – slažem se	4 – slažem se	5 – potpuno se slažem	5 – potpuno se slažem	5 – potpuno se slažem	5 – potpuno se slažem	4 – slažem se	4 – slažem se	5 – potpuno se slažem	3 – niti se slažem niti se ne slažem	5 – potpuno se slažem	5 – potpuno se slažem	4 – slažem se	4 – slažem se	4 – slažem se	5 – potpuno se slažem	5 – potpuno se slažem	2 – ne slažem se	5 – potpuno se slažem	5 – potpuno se slažem	3 – niti se slažem niti se ne slažem	5 – potpuno se slažem	2 – ne slažem se	4 – slažem se	5 – potpuno se slažem	5 – potpuno se slažem	Ne							4 – slažem se	4 – slažem se	2 – ne slažem se
2020-04-27 10:47:21	3	4	4 – agree	3 – niti se slažem niti se ne slažem	2 – ne slažem se	2 – ne slažem se	1 – nimalo se ne slažem	4 – agree	više	češće	jednaka je	jednako	jednako	5 – potpuno se slažem	5 – potpuno se slažem	5 – potpuno se slažem	4 – slažem se	4 – slažem se	3 – niti se slažem niti se ne slažem	4 – slažem se	2 – ne slažem se	2 – ne slažem se	2 – ne slažem se	4 – slažem se	3 – niti se slažem niti se ne slažem	4 – slažem se	4 – slažem se	4 – slažem se	4 – slažem se	4 – slažem se	4 – slažem se	4 – slažem se	4 – slažem se	2 – ne slažem se	5 – potpuno se slažem	2 – ne slažem se	4 – slažem se	4 – slažem se	4 – slažem se	Da	3 – niti se slažem niti se ne slažem	5 – potpuno se slažem	4 – slažem se	3 – niti se slažem niti se ne slažem	3 – niti se slažem niti se ne slažem	5 – potpuno se slažem	3 – niti se slažem niti se ne slažem	1 – nimalo se ne slažem	1 – nimalo se ne slažem
2020-04-27 10:47:25	5	4	5 – potpuno se slažem	4 – agree	3 – niti se slažem niti se ne slažem	3 – niti se slažem niti se ne slažem	1 – nimalo se ne slažem	3 – niti se slažem niti se ne slažem	jednako	jednako	raste	jednako	jednako	5 – potpuno se slažem	5 – potpuno se slažem	5 – potpuno se slažem	5 – potpuno se slažem	5 – potpuno se slažem	5 – potpuno se slažem	5 – potpuno se slažem	5 – potpuno se slažem	3 – niti se slažem niti se ne slažem	3 – niti se slažem niti se ne slažem	5 – potpuno se slažem	5 – potpuno se slažem	4 – slažem se	4 – slažem se	5 – potpuno se slažem	4 – slažem se	5 – potpuno se slažem	5 – potpuno se slažem	5 – potpuno se slažem	5 – potpuno se slažem	1 – nimalo se ne slažem	5 – potpuno se slažem	1 – nimalo se ne slažem	4 – slažem se	5 – potpuno se slažem	5 – potpuno se slažem	Ne							4 – slažem se	4 – slažem se	3 – niti se slažem niti se ne slažem
2020-04-27 10:49:28	4	3	4 – agree	4 – agree	4 – agree	4 – agree	3 – niti se slažem niti se ne slažem	4 – agree	jednako	češće	jednaka je	manje	više	4 – slažem se	5 – potpuno se slažem	5 – potpuno se slažem	3 – niti se slažem niti se ne slažem	4 – slažem se	4 – slažem se	4 – slažem se	4 – slažem se	4 – slažem se	3 – niti se slažem niti se ne slažem	4 – slažem se	4 – slažem se	4 – slažem se	4 – slažem se	4 – slažem se	4 – slažem se	4 – slažem se	4 – slažem se	4 – slažem se	4 – slažem se	1 – nimalo se ne slažem	4 – slažem se	1 – nimalo se ne slažem	4 – slažem se	4 – slažem se	4 – slažem se	Da	1 – nimalo se ne slažem	1 – nimalo se ne slažem	1 – nimalo se ne slažem	4 – slažem se	1 – nimalo se ne slažem	1 – nimalo se ne slažem	4 – slažem se	4 – slažem se	3 – niti se slažem niti se ne slažem
2020-04-27 10:50:17	5	3	4 – agree	2 – ne slažem se	3 – niti se slažem niti se ne slažem	4 – agree	2 – ne slažem se	5 – potpuno se slažem	manje	jednako	raste	manje	manje	5 – potpuno se slažem	5 – potpuno se slažem	5 – potpuno se slažem	5 – potpuno se slažem	5 – potpuno se slažem	5 – potpuno se slažem	4 – slažem se	5 – potpuno se slažem	5 – potpuno se slažem	5 – potpuno se slažem	4 – slažem se	5 – potpuno se slažem	5 – potpuno se slažem	5 – potpuno se slažem	5 – potpuno se slažem	4 – slažem se	5 – potpuno se slažem	5 – potpuno se slažem	5 – potpuno se slažem	5 – potpuno se slažem	1 – nimalo se ne slažem	5 – potpuno se slažem	4 – slažem se	5 – potpuno se slažem	5 – potpuno se slažem	5 – potpuno se slažem	Ne							3 – niti se slažem niti se ne slažem	4 – slažem se	2 – ne slažem se
2020-04-27 10:50:41	5	4	4 – agree	3 – niti se slažem niti se ne slažem	3 – niti se slažem niti se ne slažem	4 – agree	1 – nimalo se ne slažem	1 – nimalo se ne slažem	manje	jednako	jednaka je	manje	jednako	5 – potpuno se slažem	5 – potpuno se slažem	5 – potpuno se slažem	5 – potpuno se slažem	5 – potpuno se slažem	5 – potpuno se slažem	5 – potpuno se slažem	5 – potpuno se slažem	5 – potpuno se slažem	5 – potpuno se slažem	5 – potpuno se slažem	5 – potpuno se slažem	4 – slažem se	4 – slažem se	3 – niti se slažem niti se ne slažem	3 – niti se slažem niti se ne slažem	4 – slažem se	4 – slažem se	5 – potpuno se slažem	5 – potpuno se slažem	2 – ne slažem se	5 – potpuno se slažem	4 – slažem se	5 – potpuno se slažem	4 – slažem se	4 – slažem se	Da	4 – slažem se	4 – slažem se	3 – niti se slažem niti se ne slažem	3 – niti se slažem niti se ne slažem	5 – potpuno se slažem	5 – potpuno se slažem	3 – niti se slažem niti se ne slažem	4 – slažem se	3 – niti se slažem niti se ne slažem
2020-04-27 10:51:09	5	4	5 – potpuno se slažem	4 – agree	2 – ne slažem se	2 – ne slažem se	1 – nimalo se ne slažem	1 – nimalo se ne slažem	jednako	češće	jednaka je	jednako	jednako	5 – potpuno se slažem	5 – potpuno se slažem	5 – potpuno se slažem	5 – potpuno se slažem	4 – slažem se	5 – potpuno se slažem	5 – potpuno se slažem	5 – potpuno se slažem	5 – potpuno se slažem	5 – potpuno se slažem	5 – potpuno se slažem	5 – potpuno se slažem	5 – potpuno se slažem	5 – potpuno se slažem	5 – potpuno se slažem	5 – potpuno se slažem	5 – potpuno se slažem	5 – potpuno se slažem	5 – potpuno se slažem	5 – potpuno se slažem	1 – nimalo se ne slažem	5 – potpuno se slažem	1 – nimalo se ne slažem	5 – potpuno se slažem	5 – potpuno se slažem	5 – potpuno se slažem	Da	1 – nimalo se ne slažem	5 – potpuno se slažem	3 – niti se slažem niti se ne slažem	1 – nimalo se ne slažem	4 – slažem se	5 – potpuno se slažem	1 – nimalo se ne slažem	1 – nimalo se ne slažem	1 – nimalo se ne slažem
2020-04-27 10:51:18	3	3	3 – niti se slažem niti se ne slažem	2 – ne slažem se	3 – niti se slažem niti se ne slažem	4 – agree	2 – ne slažem se	4 – agree	jednako	jednako	jednaka je	jednako	jednako	2 – ne slažem se	4 – slažem se	5 – potpuno se slažem	4 – slažem se	3 – niti se slažem niti se ne slažem	3 – niti se slažem niti se ne slažem	2 – ne slažem se	4 – slažem se	2 – ne slažem se	2 – ne slažem se	4 – slažem se	3 – niti se slažem niti se ne slažem	4 – slažem se	4 – slažem se	3 – niti se slažem niti se ne slažem	3 – niti se slažem niti se ne slažem	2 – ne slažem se	4 – slažem se	4 – slažem se	4 – slažem se	1 – nimalo se ne slažem	4 – slažem se	3 – niti se slažem niti se ne slažem	4 – slažem se	4 – slažem se	4 – slažem se	Ne							3 – niti se slažem niti se ne slažem	4 – slažem se	4 – slažem se
2020-04-27 10:51:40	4	3	5 – potpuno se slažem	3 – niti se slažem niti se ne slažem	4 – agree	4 – agree	1 – nimalo se ne slažem	4 – agree	jednako	češće	opada	manje	manje	5 – potpuno se slažem	5 – potpuno se slažem	5 – potpuno se slažem	5 – potpuno se slažem	4 – slažem se	4 – slažem se	4 – slažem se	4 – slažem se	4 – slažem se	3 – niti se slažem niti se ne slažem	4 – slažem se	4 – slažem se	4 – slažem se	4 – slažem se	4 – slažem se	4 – slažem se	4 – slažem se	4 – slažem se	4 – slažem se	4 – slažem se	2 – ne slažem se	4 – slažem se	2 – ne slažem se	4 – slažem se	4 – slažem se	4 – slažem se	Da	2 – ne slažem se	4 – slažem se	3 – niti se slažem niti se ne slažem	2 – ne slažem se	4 – slažem se	4 – slažem se	3 – niti se slažem niti se ne slažem	3 – niti se slažem niti se ne slažem	2 – ne slažem se
2020-04-27 10:52:05	4	3	5 – potpuno se slažem	5 – potpuno se slažem	5 – potpuno se slažem	5 – potpuno se slažem	2 – ne slažem se	5 – potpuno se slažem	manje	jednako	opada	manje	manje	5 – potpuno se slažem	5 – potpuno se slažem	5 – potpuno se slažem	5 – potpuno se slažem	5 – potpuno se slažem	5 – potpuno se slažem	4 – slažem se	5 – potpuno se slažem	5 – potpuno se slažem	1 – nimalo se ne slažem	5 – potpuno se slažem	5 – potpuno se slažem	5 – potpuno se slažem	5 – potpuno se slažem	2 – ne slažem se	5 – potpuno se slažem	5 – potpuno se slažem	5 – potpuno se slažem	5 – potpuno se slažem	5 – potpuno se slažem	1 – nimalo se ne slažem	5 – potpuno se slažem	5 – potpuno se slažem	5 – potpuno se slažem	3 – niti se slažem niti se ne slažem	3 – niti se slažem niti se ne slažem	Ne							5 – potpuno se slažem	5 – potpuno se slažem	5 – potpuno se slažem
2020-04-27 10:52:16	3	1	5 – potpuno se slažem	1 – nimalo se ne slažem	5 – potpuno se slažem	5 – potpuno se slažem	3 – niti se slažem niti se ne slažem	5 – potpuno se slažem	manje	jednako	opada	manje	manje	5 – potpuno se slažem	5 – potpuno se slažem	5 – potpuno se slažem	1 – nimalo se ne slažem	5 – potpuno se slažem	3 – niti se slažem niti se ne slažem	3 – niti se slažem niti se ne slažem	3 – niti se slažem niti se ne slažem	3 – niti se slažem niti se ne slažem	1 – nimalo se ne slažem	3 – niti se slažem niti se ne slažem	5 – potpuno se slažem	5 – potpuno se slažem	5 – potpuno se slažem	3 – niti se slažem niti se ne slažem	1 – nimalo se ne slažem	1 – nimalo se ne slažem	1 – nimalo se ne slažem	3 – niti se slažem niti se ne slažem	3 – niti se slažem niti se ne slažem	5 – potpuno se slažem	5 – potpuno se slažem	5 – potpuno se slažem	1 – nimalo se ne slažem	1 – nimalo se ne slažem	5 – potpuno se slažem	Da	1 – nimalo se ne slažem	1 – nimalo se ne slažem	1 – nimalo se ne slažem	1 – nimalo se ne slažem	1 – nimalo se ne slažem	1 – nimalo se ne slažem	1 – nimalo se ne slažem	1 – nimalo se ne slažem	1 – nimalo se ne slažem
2020-04-27 10:52:27	4	2	4 – agree	2 – ne slažem se	5 – potpuno se slažem	5 – potpuno se slažem	4 – agree	5 – potpuno se slažem	manje	jednako	opada	manje	jednako	5 – potpuno se slažem	4 – slažem se	5 – potpuno se slažem	5 – potpuno se slažem	4 – slažem se	4 – slažem se	2 – ne slažem se	4 – slažem se	4 – slažem se	2 – ne slažem se	2 – ne slažem se	4 – slažem se	3 – niti se slažem niti se ne slažem	4 – slažem se	4 – slažem se	2 – ne slažem se	4 – slažem se	4 – slažem se	4 – slažem se	4 – slažem se	2 – ne slažem se	4 – slažem se	4 – slažem se	3 – niti se slažem niti se ne slažem	3 – niti se slažem niti se ne slažem	3 – niti se slažem niti se ne slažem	Ne							5 – potpuno se slažem	5 – potpuno se slažem	4 – slažem se
2020-04-27 10:53:03	5	4	5 – potpuno se slažem	5 – potpuno se slažem	3 – niti se slažem niti se ne slažem	4 – agree	1 – nimalo se ne slažem	1 – nimalo se ne slažem	jednako	češće	raste	više	više	5 – potpuno se slažem	5 – potpuno se slažem	5 – potpuno se slažem	5 – potpuno se slažem	5 – potpuno se slažem	5 – potpuno se slažem	5 – potpuno se slažem	5 – potpuno se slažem	5 – potpuno se slažem	2 – ne slažem se	4 – slažem se	5 – potpuno se slažem	5 – potpuno se slažem	5 – potpuno se slažem	5 – potpuno se slažem	4 – slažem se	4 – slažem se	4 – slažem se	4 – slažem se	4 – slažem se	4 – slažem se	5 – potpuno se slažem	4 – slažem se	4 – slažem se	4 – slažem se	4 – slažem se	Ne							4 – slažem se	4 – slažem se	4 – slažem se
2020-04-27 10:53:06	3	2	3 – niti se slažem niti se ne slažem	4 – agree	5 – potpuno se slažem	5 – potpuno se slažem	3 – niti se slažem niti se ne slažem	4 – agree	manje	jednako	opada	jednako	jednako	2 – ne slažem se	2 – ne slažem se	3 – niti se slažem niti se ne slažem	3 – niti se slažem niti se ne slažem	4 – slažem se	4 – slažem se	4 – slažem se	3 – niti se slažem niti se ne slažem	4 – slažem se	3 – niti se slažem niti se ne slažem	4 – slažem se	3 – niti se slažem niti se ne slažem	4 – slažem se	4 – slažem se	4 – slažem se	4 – slažem se	4 – slažem se	4 – slažem se	4 – slažem se	4 – slažem se	1 – nimalo se ne slažem	4 – slažem se	3 – niti se slažem niti se ne slažem	4 – slažem se	3 – niti se slažem niti se ne slažem	3 – niti se slažem niti se ne slažem	Ne							3 – niti se slažem niti se ne slažem	5 – potpuno se slažem	3 – niti se slažem niti se ne slažem
2020-04-27 10:54:23	4	2	4 – agree	2 – ne slažem se	5 – potpuno se slažem	5 – potpuno se slažem	3 – niti se slažem niti se ne slažem	4 – agree	manje	jednako	opada	manje	jednako	5 – potpuno se slažem	5 – potpuno se slažem	5 – potpuno se slažem	5 – potpuno se slažem	5 – potpuno se slažem	4 – slažem se	3 – niti se slažem niti se ne slažem	4 – slažem se	5 – potpuno se slažem	2 – ne slažem se	4 – slažem se	4 – slažem se	4 – slažem se	4 – slažem se	5 – potpuno se slažem	4 – slažem se	5 – potpuno se slažem	5 – potpuno se slažem	4 – slažem se	4 – slažem se	2 – ne slažem se	5 – potpuno se slažem	4 – slažem se	5 – potpuno se slažem	4 – slažem se	5 – potpuno se slažem	Ne							4 – slažem se	4 – slažem se	3 – niti se slažem niti se ne slažem
2020-04-27 10:54:51	2	1	4 – agree	2 – ne slažem se	5 – potpuno se slažem	5 – potpuno se slažem	4 – agree	5 – potpuno se slažem	manje	jednako	opada	jednako	manje	5 – potpuno se slažem	5 – potpuno se slažem	5 – potpuno se slažem	5 – potpuno se slažem	4 – slažem se	4 – slažem se	3 – niti se slažem niti se ne slažem	4 – slažem se	4 – slažem se	3 – niti se slažem niti se ne slažem	3 – niti se slažem niti se ne slažem	2 – ne slažem se	3 – niti se slažem niti se ne slažem	3 – niti se slažem niti se ne slažem	3 – niti se slažem niti se ne slažem	2 – ne slažem se	3 – niti se slažem niti se ne slažem	4 – slažem se	3 – niti se slažem niti se ne slažem	3 – niti se slažem niti se ne slažem	2 – ne slažem se	3 – niti se slažem niti se ne slažem	3 – niti se slažem niti se ne slažem	4 – slažem se	3 – niti se slažem niti se ne slažem	4 – slažem se	Ne							5 – potpuno se slažem	5 – potpuno se slažem	5 – potpuno se slažem
2020-04-27 10:55:15	5	3	5 – potpuno se slažem	3 – niti se slažem niti se ne slažem	3 – niti se slažem niti se ne slažem	3 – niti se slažem niti se ne slažem	3 – niti se slažem niti se ne slažem	3 – niti se slažem niti se ne slažem	jednako	jednako	jednaka je	jednako	jednako	5 – potpuno se slažem	5 – potpuno se slažem	5 – potpuno se slažem	5 – potpuno se slažem	5 – potpuno se slažem	5 – potpuno se slažem	4 – slažem se	4 – slažem se	5 – potpuno se slažem	3 – niti se slažem niti se ne slažem	5 – potpuno se slažem	5 – potpuno se slažem	5 – potpuno se slažem	5 – potpuno se slažem	5 – potpuno se slažem	5 – potpuno se slažem	5 – potpuno se slažem	5 – potpuno se slažem	5 – potpuno se slažem	5 – potpuno se slažem	1 – nimalo se ne slažem	5 – potpuno se slažem	3 – niti se slažem niti se ne slažem	5 – potpuno se slažem	5 – potpuno se slažem	5 – potpuno se slažem	Ne							1 – nimalo se ne slažem	1 – nimalo se ne slažem	1 – nimalo se ne slažem
2020-04-27 10:57:26	4	4	5 – potpuno se slažem	3 – niti se slažem niti se ne slažem	2 – ne slažem se	1 – nimalo se ne slažem	2 – ne slažem se	1 – nimalo se ne slažem	jednako	češće	raste	jednako	jednako	5 – potpuno se slažem	5 – potpuno se slažem	5 – potpuno se slažem	5 – potpuno se slažem	4 – slažem se	4 – slažem se	4 – slažem se	4 – slažem se	3 – niti se slažem niti se ne slažem	2 – ne slažem se	4 – slažem se	4 – slažem se	3 – niti se slažem niti se ne slažem	4 – slažem se	5 – potpuno se slažem	2 – ne slažem se	3 – niti se slažem niti se ne slažem	4 – slažem se	4 – slažem se	4 – slažem se	2 – ne slažem se	4 – slažem se	1 – nimalo se ne slažem	4 – slažem se	5 – potpuno se slažem	4 – slažem se	Ne							1 – nimalo se ne slažem	1 – nimalo se ne slažem	1 – nimalo se ne slažem
2020-04-27 10:57:28	5	4	5 – potpuno se slažem	5 – potpuno se slažem	2 – ne slažem se	1 – nimalo se ne slažem	1 – nimalo se ne slažem	4 – agree	jednako	jednako	jednaka je	jednako	jednako	5 – potpuno se slažem	5 – potpuno se slažem	5 – potpuno se slažem	5 – potpuno se slažem	5 – potpuno se slažem	5 – potpuno se slažem	5 – potpuno se slažem	5 – potpuno se slažem	5 – potpuno se slažem	1 – nimalo se ne slažem	5 – potpuno se slažem	5 – potpuno se slažem	5 – potpuno se slažem	5 – potpuno se slažem	5 – potpuno se slažem	5 – potpuno se slažem	5 – potpuno se slažem	5 – potpuno se slažem	5 – potpuno se slažem	5 – potpuno se slažem	4 – slažem se	5 – potpuno se slažem	2 – ne slažem se	5 – potpuno se slažem	5 – potpuno se slažem	5 – potpuno se slažem	Ne							4 – slažem se	4 – slažem se	1 – nimalo se ne slažem
2020-04-27 10:58:34	5	5	5 – potpuno se slažem	5 – potpuno se slažem	2 – ne slažem se	2 – ne slažem se	1 – nimalo se ne slažem	1 – nimalo se ne slažem	jednako	češće	jednaka je	više	jednako	5 – potpuno se slažem	5 – potpuno se slažem	5 – potpuno se slažem	5 – potpuno se slažem	5 – potpuno se slažem	5 – potpuno se slažem	5 – potpuno se slažem	5 – potpuno se slažem	4 – slažem se	4 – slažem se	4 – slažem se	5 – potpuno se slažem	5 – potpuno se slažem	5 – potpuno se slažem	5 – potpuno se slažem	5 – potpuno se slažem	5 – potpuno se slažem	5 – potpuno se slažem	5 – potpuno se slažem	5 – potpuno se slažem	2 – ne slažem se	5 – potpuno se slažem	3 – niti se slažem niti se ne slažem	5 – potpuno se slažem	5 – potpuno se slažem	5 – potpuno se slažem	Da	2 – ne slažem se	2 – ne slažem se	2 – ne slažem se	4 – slažem se	5 – potpuno se slažem	5 – potpuno se slažem	2 – ne slažem se	1 – nimalo se ne slažem	1 – nimalo se ne slažem
2020-04-27 10:58:34	4	4	1 – nimalo se ne slažem	1 – nimalo se ne slažem	1 – nimalo se ne slažem	2 – ne slažem se	2 – ne slažem se	2 – ne slažem se	više	češće	jednaka je	više	jednako	4 – slažem se	5 – potpuno se slažem	4 – slažem se	5 – potpuno se slažem	4 – slažem se	4 – slažem se	4 – slažem se	4 – slažem se	4 – slažem se	4 – slažem se	4 – slažem se	4 – slažem se	4 – slažem se	4 – slažem se	5 – potpuno se slažem	5 – potpuno se slažem	5 – potpuno se slažem	5 – potpuno se slažem	5 – potpuno se slažem	5 – potpuno se slažem	3 – niti se slažem niti se ne slažem	3 – niti se slažem niti se ne slažem	2 – ne slažem se	4 – slažem se	5 – potpuno se slažem	4 – slažem se	Da	1 – nimalo se ne slažem	1 – nimalo se ne slažem	2 – ne slažem se	4 – slažem se	4 – slažem se	4 – slažem se	2 – ne slažem se	2 – ne slažem se	2 – ne slažem se
2020-04-27 10:58:49	5	3	4 – agree	3 – niti se slažem niti se ne slažem	3 – niti se slažem niti se ne slažem	3 – niti se slažem niti se ne slažem	2 – ne slažem se	3 – niti se slažem niti se ne slažem	jednako	jednako	raste	jednako	jednako	5 – potpuno se slažem	5 – potpuno se slažem	5 – potpuno se slažem	5 – potpuno se slažem	4 – slažem se	4 – slažem se	4 – slažem se	4 – slažem se	4 – slažem se	3 – niti se slažem niti se ne slažem	4 – slažem se	4 – slažem se	4 – slažem se	4 – slažem se	4 – slažem se	4 – slažem se	4 – slažem se	4 – slažem se	4 – slažem se	4 – slažem se	2 – ne slažem se	4 – slažem se	4 – slažem se	4 – slažem se	4 – slažem se	4 – slažem se	Ne							3 – niti se slažem niti se ne slažem	3 – niti se slažem niti se ne slažem	3 – niti se slažem niti se ne slažem
2020-04-27 11:01:46	5	4	4 – agree	4 – agree	1 – nimalo se ne slažem	3 – niti se slažem niti se ne slažem	1 – nimalo se ne slažem	1 – nimalo se ne slažem	više	češće	raste	jednako	jednako	5 – potpuno se slažem	5 – potpuno se slažem	5 – potpuno se slažem	5 – potpuno se slažem	5 – potpuno se slažem	5 – potpuno se slažem	5 – potpuno se slažem	5 – potpuno se slažem	4 – slažem se	2 – ne slažem se	5 – potpuno se slažem	5 – potpuno se slažem	5 – potpuno se slažem	5 – potpuno se slažem	5 – potpuno se slažem	5 – potpuno se slažem	5 – potpuno se slažem	5 – potpuno se slažem	5 – potpuno se slažem	5 – potpuno se slažem	2 – ne slažem se	5 – potpuno se slažem	5 – potpuno se slažem	5 – potpuno se slažem	5 – potpuno se slažem	5 – potpuno se slažem	Ne							1 – nimalo se ne slažem	1 – nimalo se ne slažem	2 – ne slažem se
2020-04-27 11:02:55	4	2	5 – potpuno se slažem	5 – potpuno se slažem	5 – potpuno se slažem	5 – potpuno se slažem	5 – potpuno se slažem	5 – potpuno se slažem	manje	jednako	opada	manje	jednako	5 – potpuno se slažem	5 – potpuno se slažem	5 – potpuno se slažem	5 – potpuno se slažem	5 – potpuno se slažem	5 – potpuno se slažem	2 – ne slažem se	5 – potpuno se slažem	4 – slažem se	2 – ne slažem se	4 – slažem se	5 – potpuno se slažem	5 – potpuno se slažem	4 – slažem se	5 – potpuno se slažem	5 – potpuno se slažem	5 – potpuno se slažem	5 – potpuno se slažem	5 – potpuno se slažem	5 – potpuno se slažem	1 – nimalo se ne slažem	5 – potpuno se slažem	3 – niti se slažem niti se ne slažem	5 – potpuno se slažem	4 – slažem se	5 – potpuno se slažem	Ne							4 – slažem se	4 – slažem se	4 – slažem se
2020-04-27 11:03:41	5	4	5 – potpuno se slažem	5 – potpuno se slažem	3 – niti se slažem niti se ne slažem	5 – potpuno se slažem	2 – ne slažem se	4 – agree	jednako	jednako	jednaka je	jednako	jednako	5 – potpuno se slažem	5 – potpuno se slažem	5 – potpuno se slažem	5 – potpuno se slažem	5 – potpuno se slažem	4 – slažem se	4 – slažem se	5 – potpuno se slažem	5 – potpuno se slažem	3 – niti se slažem niti se ne slažem	5 – potpuno se slažem	5 – potpuno se slažem	5 – potpuno se slažem	5 – potpuno se slažem	5 – potpuno se slažem	5 – potpuno se slažem	5 – potpuno se slažem	5 – potpuno se slažem	5 – potpuno se slažem	5 – potpuno se slažem	1 – nimalo se ne slažem	5 – potpuno se slažem	2 – ne slažem se	5 – potpuno se slažem	5 – potpuno se slažem	5 – potpuno se slažem	Ne							3 – niti se slažem niti se ne slažem	3 – niti se slažem niti se ne slažem	3 – niti se slažem niti se ne slažem
2020-04-27 11:05:59	4	4	4 – agree	4 – agree	2 – ne slažem se	2 – ne slažem se	3 – niti se slažem niti se ne slažem	4 – agree	više	jednako	jednaka je	jednako	manje	5 – potpuno se slažem	4 – slažem se	4 – slažem se	5 – potpuno se slažem	5 – potpuno se slažem	5 – potpuno se slažem	4 – slažem se	5 – potpuno se slažem	4 – slažem se	3 – niti se slažem niti se ne slažem	5 – potpuno se slažem	4 – slažem se	5 – potpuno se slažem	5 – potpuno se slažem	5 – potpuno se slažem	5 – potpuno se slažem	5 – potpuno se slažem	4 – slažem se	5 – potpuno se slažem	5 – potpuno se slažem	5 – potpuno se slažem	5 – potpuno se slažem	3 – niti se slažem niti se ne slažem	5 – potpuno se slažem	5 – potpuno se slažem	5 – potpuno se slažem	Ne							4 – slažem se	4 – slažem se	2 – ne slažem se
2020-04-27 11:07:26	4	4	5 – potpuno se slažem	3 – niti se slažem niti se ne slažem	3 – niti se slažem niti se ne slažem	2 – ne slažem se	1 – nimalo se ne slažem	2 – ne slažem se	jednako	češće	raste	jednako	jednako	4 – slažem se	4 – slažem se	4 – slažem se	3 – niti se slažem niti se ne slažem	5 – potpuno se slažem	4 – slažem se	4 – slažem se	4 – slažem se	4 – slažem se	1 – nimalo se ne slažem	4 – slažem se	3 – niti se slažem niti se ne slažem	4 – slažem se	4 – slažem se	5 – potpuno se slažem	3 – niti se slažem niti se ne slažem	4 – slažem se	5 – potpuno se slažem	4 – slažem se	4 – slažem se	2 – ne slažem se	5 – potpuno se slažem	2 – ne slažem se	4 – slažem se	4 – slažem se	5 – potpuno se slažem	Ne							1 – nimalo se ne slažem	1 – nimalo se ne slažem	1 – nimalo se ne slažem
2020-04-27 11:08:32	2	1	1 – nimalo se ne slažem	3 – niti se slažem niti se ne slažem	5 – potpuno se slažem	5 – potpuno se slažem	5 – potpuno se slažem	5 – potpuno se slažem	manje	rjeđe	opada	manje	manje	4 – slažem se	2 – ne slažem se	4 – slažem se	4 – slažem se	2 – ne slažem se	1 – nimalo se ne slažem	1 – nimalo se ne slažem	1 – nimalo se ne slažem	3 – niti se slažem niti se ne slažem	1 – nimalo se ne slažem	2 – ne slažem se	3 – niti se slažem niti se ne slažem	3 – niti se slažem niti se ne slažem	2 – ne slažem se	1 – nimalo se ne slažem	3 – niti se slažem niti se ne slažem	3 – niti se slažem niti se ne slažem	2 – ne slažem se	1 – nimalo se ne slažem	3 – niti se slažem niti se ne slažem	5 – potpuno se slažem	3 – niti se slažem niti se ne slažem	2 – ne slažem se	3 – niti se slažem niti se ne slažem	2 – ne slažem se	2 – ne slažem se	Ne							5 – potpuno se slažem	5 – potpuno se slažem	5 – potpuno se slažem
2020-04-27 11:10:59	5	5	5 – potpuno se slažem	5 – potpuno se slažem	3 – niti se slažem niti se ne slažem	3 – niti se slažem niti se ne slažem	1 – nimalo se ne slažem	3 – niti se slažem niti se ne slažem	više	češće	raste	više	jednako	5 – potpuno se slažem	5 – potpuno se slažem	5 – potpuno se slažem	4 – slažem se	5 – potpuno se slažem	5 – potpuno se slažem	5 – potpuno se slažem	5 – potpuno se slažem	5 – potpuno se slažem	5 – potpuno se slažem	4 – slažem se	5 – potpuno se slažem	5 – potpuno se slažem	5 – potpuno se slažem	5 – potpuno se slažem	5 – potpuno se slažem	5 – potpuno se slažem	5 – potpuno se slažem	5 – potpuno se slažem	4 – slažem se	1 – nimalo se ne slažem	5 – potpuno se slažem	5 – potpuno se slažem	5 – potpuno se slažem	5 – potpuno se slažem	5 – potpuno se slažem	Da	2 – ne slažem se	3 – niti se slažem niti se ne slažem	1 – nimalo se ne slažem	4 – slažem se	5 – potpuno se slažem	5 – potpuno se slažem	1 – nimalo se ne slažem	3 – niti se slažem niti se ne slažem	2 – ne slažem se
2020-04-27 11:11:21	3	3	4 – agree	4 – agree	1 – nimalo se ne slažem	4 – agree	4 – agree	4 – agree	jednako	jednako	jednaka je	jednako	jednako	4 – slažem se	4 – slažem se	4 – slažem se	4 – slažem se	3 – niti se slažem niti se ne slažem	3 – niti se slažem niti se ne slažem	3 – niti se slažem niti se ne slažem	3 – niti se slažem niti se ne slažem	3 – niti se slažem niti se ne slažem	3 – niti se slažem niti se ne slažem	3 – niti se slažem niti se ne slažem	3 – niti se slažem niti se ne slažem	3 – niti se slažem niti se ne slažem	3 – niti se slažem niti se ne slažem	3 – niti se slažem niti se ne slažem	3 – niti se slažem niti se ne slažem	3 – niti se slažem niti se ne slažem	3 – niti se slažem niti se ne slažem	3 – niti se slažem niti se ne slažem	3 – niti se slažem niti se ne slažem	3 – niti se slažem niti se ne slažem	3 – niti se slažem niti se ne slažem	3 – niti se slažem niti se ne slažem	3 – niti se slažem niti se ne slažem	3 – niti se slažem niti se ne slažem	3 – niti se slažem niti se ne slažem	Ne							3 – niti se slažem niti se ne slažem	3 – niti se slažem niti se ne slažem	3 – niti se slažem niti se ne slažem
2020-04-27 11:11:25	5	3	5 – potpuno se slažem	5 – potpuno se slažem	2 – ne slažem se	2 – ne slažem se	1 – nimalo se ne slažem	1 – nimalo se ne slažem	jednako	češće	jednaka je	jednako	manje	5 – potpuno se slažem	5 – potpuno se slažem	5 – potpuno se slažem	5 – potpuno se slažem	5 – potpuno se slažem	5 – potpuno se slažem	5 – potpuno se slažem	5 – potpuno se slažem	2 – ne slažem se	2 – ne slažem se	5 – potpuno se slažem	4 – slažem se	5 – potpuno se slažem	5 – potpuno se slažem	5 – potpuno se slažem	4 – slažem se	4 – slažem se	5 – potpuno se slažem	5 – potpuno se slažem	5 – potpuno se slažem	1 – nimalo se ne slažem	5 – potpuno se slažem	1 – nimalo se ne slažem	4 – slažem se	5 – potpuno se slažem	5 – potpuno se slažem	Da	2 – ne slažem se	2 – ne slažem se	2 – ne slažem se	2 – ne slažem se	5 – potpuno se slažem	5 – potpuno se slažem	1 – nimalo se ne slažem	1 – nimalo se ne slažem	1 – nimalo se ne slažem
2020-04-27 11:12:18	5	3	5 – potpuno se slažem	5 – potpuno se slažem	1 – nimalo se ne slažem	1 – nimalo se ne slažem	3 – niti se slažem niti se ne slažem	5 – potpuno se slažem	jednako	jednako	jednaka je	jednako	jednako	5 – potpuno se slažem	5 – potpuno se slažem	5 – potpuno se slažem	3 – niti se slažem niti se ne slažem	5 – potpuno se slažem	5 – potpuno se slažem	3 – niti se slažem niti se ne slažem	4 – slažem se	5 – potpuno se slažem	1 – nimalo se ne slažem	4 – slažem se	4 – slažem se	5 – potpuno se slažem	5 – potpuno se slažem	5 – potpuno se slažem	4 – slažem se	5 – potpuno se slažem	3 – niti se slažem niti se ne slažem	4 – slažem se	4 – slažem se	2 – ne slažem se	5 – potpuno se slažem	1 – nimalo se ne slažem	5 – potpuno se slažem	4 – slažem se	5 – potpuno se slažem	Ne							1 – nimalo se ne slažem	1 – nimalo se ne slažem	1 – nimalo se ne slažem
2020-04-27 11:14:21	3	2	4 – agree	2 – ne slažem se	5 – potpuno se slažem	4 – agree	3 – niti se slažem niti se ne slažem	5 – potpuno se slažem	jednako	češće	opada	manje	više	5 – potpuno se slažem	4 – slažem se	5 – potpuno se slažem	4 – slažem se	5 – potpuno se slažem	5 – potpuno se slažem	5 – potpuno se slažem	4 – slažem se	5 – potpuno se slažem	5 – potpuno se slažem	4 – slažem se	5 – potpuno se slažem	4 – slažem se	4 – slažem se	4 – slažem se	4 – slažem se	3 – niti se slažem niti se ne slažem	2 – ne slažem se	4 – slažem se	5 – potpuno se slažem	5 – potpuno se slažem	4 – slažem se	3 – niti se slažem niti se ne slažem	4 – slažem se	4 – slažem se	4 – slažem se	Ne							4 – slažem se	4 – slažem se	4 – slažem se
2020-04-27 11:15:06	3	2	4 – agree	4 – agree	1 – nimalo se ne slažem	2 – ne slažem se	3 – niti se slažem niti se ne slažem	5 – potpuno se slažem	više	jednako	opada	jednako	više	5 – potpuno se slažem	2 – ne slažem se	5 – potpuno se slažem	4 – slažem se	4 – slažem se	3 – niti se slažem niti se ne slažem	3 – niti se slažem niti se ne slažem	3 – niti se slažem niti se ne slažem	4 – slažem se	1 – nimalo se ne slažem	3 – niti se slažem niti se ne slažem	4 – slažem se	1 – nimalo se ne slažem	1 – nimalo se ne slažem	1 – nimalo se ne slažem	3 – niti se slažem niti se ne slažem	2 – ne slažem se	1 – nimalo se ne slažem	1 – nimalo se ne slažem	2 – ne slažem se	5 – potpuno se slažem	5 – potpuno se slažem	5 – potpuno se slažem	3 – niti se slažem niti se ne slažem	2 – ne slažem se	4 – slažem se	Ne							4 – slažem se	4 – slažem se	4 – slažem se
2020-04-27 11:16:08	5	3	5 – potpuno se slažem	5 – potpuno se slažem	3 – niti se slažem niti se ne slažem	3 – niti se slažem niti se ne slažem	2 – ne slažem se	2 – ne slažem se	jednako	češće	jednaka je	jednako	više	4 – slažem se	4 – slažem se	5 – potpuno se slažem	2 – ne slažem se	4 – slažem se	5 – potpuno se slažem	4 – slažem se	4 – slažem se	3 – niti se slažem niti se ne slažem	3 – niti se slažem niti se ne slažem	4 – slažem se	4 – slažem se	4 – slažem se	4 – slažem se	5 – potpuno se slažem	4 – slažem se	4 – slažem se	4 – slažem se	5 – potpuno se slažem	5 – potpuno se slažem	2 – ne slažem se	5 – potpuno se slažem	3 – niti se slažem niti se ne slažem	4 – slažem se	4 – slažem se	4 – slažem se	Da	2 – ne slažem se	2 – ne slažem se	2 – ne slažem se	3 – niti se slažem niti se ne slažem	2 – ne slažem se	2 – ne slažem se	2 – ne slažem se	2 – ne slažem se	2 – ne slažem se
2020-04-27 11:17:59	5	4	5 – potpuno se slažem	4 – agree	1 – nimalo se ne slažem	3 – niti se slažem niti se ne slažem	1 – nimalo se ne slažem	2 – ne slažem se	više	češće	jednaka je	više	manje	5 – potpuno se slažem	5 – potpuno se slažem	4 – slažem se	5 – potpuno se slažem	5 – potpuno se slažem	5 – potpuno se slažem	3 – niti se slažem niti se ne slažem	5 – potpuno se slažem	5 – potpuno se slažem	2 – ne slažem se	4 – slažem se	5 – potpuno se slažem	5 – potpuno se slažem	5 – potpuno se slažem	4 – slažem se	5 – potpuno se slažem	5 – potpuno se slažem	5 – potpuno se slažem	4 – slažem se	4 – slažem se	3 – niti se slažem niti se ne slažem	5 – potpuno se slažem	1 – nimalo se ne slažem	5 – potpuno se slažem	5 – potpuno se slažem	5 – potpuno se slažem	Ne							1 – nimalo se ne slažem	2 – ne slažem se	1 – nimalo se ne slažem
2020-04-27 11:18:23	5	4	4 – agree	4 – agree	1 – nimalo se ne slažem	1 – nimalo se ne slažem	1 – nimalo se ne slažem	1 – nimalo se ne slažem	jednako	češće	jednaka je	jednako	jednako	5 – potpuno se slažem	5 – potpuno se slažem	5 – potpuno se slažem	5 – potpuno se slažem	3 – niti se slažem niti se ne slažem	4 – slažem se	1 – nimalo se ne slažem	3 – niti se slažem niti se ne slažem	4 – slažem se	3 – niti se slažem niti se ne slažem	3 – niti se slažem niti se ne slažem	4 – slažem se	5 – potpuno se slažem	4 – slažem se	3 – niti se slažem niti se ne slažem	3 – niti se slažem niti se ne slažem	3 – niti se slažem niti se ne slažem	3 – niti se slažem niti se ne slažem	3 – niti se slažem niti se ne slažem	2 – ne slažem se	1 – nimalo se ne slažem	5 – potpuno se slažem	2 – ne slažem se	4 – slažem se	4 – slažem se	5 – potpuno se slažem	Da	1 – nimalo se ne slažem	3 – niti se slažem niti se ne slažem	3 – niti se slažem niti se ne slažem	4 – slažem se	3 – niti se slažem niti se ne slažem	4 – slažem se	1 – nimalo se ne slažem	1 – nimalo se ne slažem	1 – nimalo se ne slažem
2020-04-27 11:18:50	2	2	1 – nimalo se ne slažem	1 – nimalo se ne slažem	5 – potpuno se slažem	5 – potpuno se slažem	3 – niti se slažem niti se ne slažem	5 – potpuno se slažem	manje	rjeđe	opada	manje	manje	3 – niti se slažem niti se ne slažem	3 – niti se slažem niti se ne slažem	5 – potpuno se slažem	3 – niti se slažem niti se ne slažem	2 – ne slažem se	2 – ne slažem se	2 – ne slažem se	2 – ne slažem se	1 – nimalo se ne slažem	1 – nimalo se ne slažem	2 – ne slažem se	1 – nimalo se ne slažem	1 – nimalo se ne slažem	1 – nimalo se ne slažem	1 – nimalo se ne slažem	1 – nimalo se ne slažem	1 – nimalo se ne slažem	1 – nimalo se ne slažem	1 – nimalo se ne slažem	3 – niti se slažem niti se ne slažem	5 – potpuno se slažem	1 – nimalo se ne slažem	5 – potpuno se slažem	1 – nimalo se ne slažem	1 – nimalo se ne slažem	1 – nimalo se ne slažem	Ne							4 – slažem se	5 – potpuno se slažem	3 – niti se slažem niti se ne slažem
2020-04-27 11:19:10	5	5	5 – potpuno se slažem	5 – potpuno se slažem	2 – ne slažem se	2 – ne slažem se	1 – nimalo se ne slažem	1 – nimalo se ne slažem	više	češće	raste	više	manje	5 – potpuno se slažem	5 – potpuno se slažem	5 – potpuno se slažem	5 – potpuno se slažem	5 – potpuno se slažem	5 – potpuno se slažem	5 – potpuno se slažem	5 – potpuno se slažem	4 – slažem se	5 – potpuno se slažem	5 – potpuno se slažem	5 – potpuno se slažem	5 – potpuno se slažem	5 – potpuno se slažem	5 – potpuno se slažem	5 – potpuno se slažem	5 – potpuno se slažem	5 – potpuno se slažem	5 – potpuno se slažem	5 – potpuno se slažem	1 – nimalo se ne slažem	5 – potpuno se slažem	1 – nimalo se ne slažem	5 – potpuno se slažem	5 – potpuno se slažem	5 – potpuno se slažem	Da	1 – nimalo se ne slažem	1 – nimalo se ne slažem	1 – nimalo se ne slažem	5 – potpuno se slažem	5 – potpuno se slažem	5 – potpuno se slažem	1 – nimalo se ne slažem	1 – nimalo se ne slažem	1 – nimalo se ne slažem
2020-04-27 11:19:42	1	1	3 – niti se slažem niti se ne slažem	3 – niti se slažem niti se ne slažem	4 – agree	4 – agree	3 – niti se slažem niti se ne slažem	5 – potpuno se slažem	manje	rjeđe	jednaka je	manje	više	4 – slažem se	5 – potpuno se slažem	5 – potpuno se slažem	1 – nimalo se ne slažem	1 – nimalo se ne slažem	1 – nimalo se ne slažem	1 – nimalo se ne slažem	1 – nimalo se ne slažem	3 – niti se slažem niti se ne slažem	1 – nimalo se ne slažem	1 – nimalo se ne slažem	2 – ne slažem se	1 – nimalo se ne slažem	1 – nimalo se ne slažem	1 – nimalo se ne slažem	1 – nimalo se ne slažem	1 – nimalo se ne slažem	1 – nimalo se ne slažem	1 – nimalo se ne slažem	1 – nimalo se ne slažem	3 – niti se slažem niti se ne slažem	1 – nimalo se ne slažem	3 – niti se slažem niti se ne slažem	1 – nimalo se ne slažem	1 – nimalo se ne slažem	1 – nimalo se ne slažem	Ne							5 – potpuno se slažem	5 – potpuno se slažem	5 – potpuno se slažem
2020-04-27 11:19:44	4	3	4 – agree	3 – niti se slažem niti se ne slažem	4 – agree	3 – niti se slažem niti se ne slažem	2 – ne slažem se	4 – agree	jednako	jednako	jednaka je	jednako	više	4 – slažem se	4 – slažem se	5 – potpuno se slažem	3 – niti se slažem niti se ne slažem	4 – slažem se	4 – slažem se	3 – niti se slažem niti se ne slažem	3 – niti se slažem niti se ne slažem	3 – niti se slažem niti se ne slažem	2 – ne slažem se	3 – niti se slažem niti se ne slažem	4 – slažem se	3 – niti se slažem niti se ne slažem	3 – niti se slažem niti se ne slažem	3 – niti se slažem niti se ne slažem	2 – ne slažem se	2 – ne slažem se	3 – niti se slažem niti se ne slažem	3 – niti se slažem niti se ne slažem	3 – niti se slažem niti se ne slažem	4 – slažem se	4 – slažem se	3 – niti se slažem niti se ne slažem	4 – slažem se	3 – niti se slažem niti se ne slažem	4 – slažem se	Da	2 – ne slažem se	5 – potpuno se slažem	3 – niti se slažem niti se ne slažem	2 – ne slažem se	3 – niti se slažem niti se ne slažem	2 – ne slažem se	3 – niti se slažem niti se ne slažem	2 – ne slažem se	1 – nimalo se ne slažem
2020-04-27 11:20:10	4	3	4 – agree	3 – niti se slažem niti se ne slažem	2 – ne slažem se	4 – agree	2 – ne slažem se	4 – agree	jednako	jednako	jednaka je	jednako	manje	4 – slažem se	4 – slažem se	5 – potpuno se slažem	4 – slažem se	4 – slažem se	4 – slažem se	4 – slažem se	4 – slažem se	4 – slažem se	3 – niti se slažem niti se ne slažem	4 – slažem se	4 – slažem se	4 – slažem se	4 – slažem se	4 – slažem se	3 – niti se slažem niti se ne slažem	4 – slažem se	4 – slažem se	4 – slažem se	4 – slažem se	5 – potpuno se slažem	5 – potpuno se slažem	2 – ne slažem se	4 – slažem se	4 – slažem se	4 – slažem se	Ne							4 – slažem se	4 – slažem se	2 – ne slažem se
2020-04-27 11:20:37	2	2	3 – niti se slažem niti se ne slažem	1 – nimalo se ne slažem	5 – potpuno se slažem	5 – potpuno se slažem	5 – potpuno se slažem	5 – potpuno se slažem	manje	rjeđe	opada	manje	više	5 – potpuno se slažem	5 – potpuno se slažem	5 – potpuno se slažem	5 – potpuno se slažem	2 – ne slažem se	1 – nimalo se ne slažem	1 – nimalo se ne slažem	1 – nimalo se ne slažem	4 – slažem se	1 – nimalo se ne slažem	3 – niti se slažem niti se ne slažem	3 – niti se slažem niti se ne slažem	3 – niti se slažem niti se ne slažem	3 – niti se slažem niti se ne slažem	3 – niti se slažem niti se ne slažem	2 – ne slažem se	3 – niti se slažem niti se ne slažem	1 – nimalo se ne slažem	1 – nimalo se ne slažem	4 – slažem se	1 – nimalo se ne slažem	2 – ne slažem se	3 – niti se slažem niti se ne slažem	3 – niti se slažem niti se ne slažem	1 – nimalo se ne slažem	3 – niti se slažem niti se ne slažem	Ne							5 – potpuno se slažem	5 – potpuno se slažem	5 – potpuno se slažem
2020-04-27 11:20:56	4	4	3 – niti se slažem niti se ne slažem	4 – agree	4 – agree	5 – potpuno se slažem	1 – nimalo se ne slažem	5 – potpuno se slažem	jednako	jednako	jednaka je	jednako	jednako	3 – niti se slažem niti se ne slažem	4 – slažem se	5 – potpuno se slažem	3 – niti se slažem niti se ne slažem	5 – potpuno se slažem	5 – potpuno se slažem	5 – potpuno se slažem	5 – potpuno se slažem	4 – slažem se	5 – potpuno se slažem	5 – potpuno se slažem	5 – potpuno se slažem	5 – potpuno se slažem	5 – potpuno se slažem	5 – potpuno se slažem	5 – potpuno se slažem	3 – niti se slažem niti se ne slažem	5 – potpuno se slažem	5 – potpuno se slažem	5 – potpuno se slažem	1 – nimalo se ne slažem	5 – potpuno se slažem	3 – niti se slažem niti se ne slažem	5 – potpuno se slažem	4 – slažem se	5 – potpuno se slažem	Da	3 – niti se slažem niti se ne slažem	3 – niti se slažem niti se ne slažem	3 – niti se slažem niti se ne slažem	5 – potpuno se slažem	5 – potpuno se slažem	5 – potpuno se slažem	3 – niti se slažem niti se ne slažem	3 – niti se slažem niti se ne slažem	3 – niti se slažem niti se ne slažem
2020-04-27 11:22:02	4	2	5 – potpuno se slažem	4 – agree	4 – agree	5 – potpuno se slažem	3 – niti se slažem niti se ne slažem	2 – ne slažem se	manje	rjeđe	jednaka je	manje	više	4 – slažem se	4 – slažem se	2 – ne slažem se	2 – ne slažem se	3 – niti se slažem niti se ne slažem	3 – niti se slažem niti se ne slažem	1 – nimalo se ne slažem	3 – niti se slažem niti se ne slažem	4 – slažem se	3 – niti se slažem niti se ne slažem	3 – niti se slažem niti se ne slažem	2 – ne slažem se	2 – ne slažem se	2 – ne slažem se	4 – slažem se	3 – niti se slažem niti se ne slažem	4 – slažem se	2 – ne slažem se	2 – ne slažem se	2 – ne slažem se	5 – potpuno se slažem	4 – slažem se	5 – potpuno se slažem	2 – ne slažem se	1 – nimalo se ne slažem	2 – ne slažem se	Ne							4 – slažem se	4 – slažem se	2 – ne slažem se
2020-04-27 11:22:14	2	1	1 – nimalo se ne slažem	3 – niti se slažem niti se ne slažem	5 – potpuno se slažem	5 – potpuno se slažem	3 – niti se slažem niti se ne slažem	5 – potpuno se slažem	manje	rjeđe	opada	manje	više	5 – potpuno se slažem	5 – potpuno se slažem	5 – potpuno se slažem	1 – nimalo se ne slažem	1 – nimalo se ne slažem	1 – nimalo se ne slažem	1 – nimalo se ne slažem	3 – niti se slažem niti se ne slažem	1 – nimalo se ne slažem	1 – nimalo se ne slažem	1 – nimalo se ne slažem	1 – nimalo se ne slažem	1 – nimalo se ne slažem	1 – nimalo se ne slažem	1 – nimalo se ne slažem	1 – nimalo se ne slažem	1 – nimalo se ne slažem	1 – nimalo se ne slažem	1 – nimalo se ne slažem	1 – nimalo se ne slažem	5 – potpuno se slažem	3 – niti se slažem niti se ne slažem	5 – potpuno se slažem	1 – nimalo se ne slažem	1 – nimalo se ne slažem	1 – nimalo se ne slažem	Ne							5 – potpuno se slažem	5 – potpuno se slažem	5 – potpuno se slažem
2020-04-27 11:22:34	5	5	5 – potpuno se slažem	4 – agree	1 – nimalo se ne slažem	3 – niti se slažem niti se ne slažem	1 – nimalo se ne slažem	3 – niti se slažem niti se ne slažem	jednako	jednako	raste	jednako	manje	5 – potpuno se slažem	5 – potpuno se slažem	5 – potpuno se slažem	5 – potpuno se slažem	5 – potpuno se slažem	5 – potpuno se slažem	5 – potpuno se slažem	5 – potpuno se slažem	5 – potpuno se slažem	2 – ne slažem se	5 – potpuno se slažem	5 – potpuno se slažem	5 – potpuno se slažem	5 – potpuno se slažem	5 – potpuno se slažem	5 – potpuno se slažem	5 – potpuno se slažem	5 – potpuno se slažem	5 – potpuno se slažem	5 – potpuno se slažem	2 – ne slažem se	5 – potpuno se slažem	2 – ne slažem se	5 – potpuno se slažem	5 – potpuno se slažem	5 – potpuno se slažem	Ne							3 – niti se slažem niti se ne slažem	3 – niti se slažem niti se ne slažem	3 – niti se slažem niti se ne slažem
2020-04-27 11:22:44	3	3	4 – agree	4 – agree	3 – niti se slažem niti se ne slažem	3 – niti se slažem niti se ne slažem	1 – nimalo se ne slažem	4 – agree	jednako	jednako	opada	jednako	više	5 – potpuno se slažem	5 – potpuno se slažem	4 – slažem se	4 – slažem se	4 – slažem se	4 – slažem se	3 – niti se slažem niti se ne slažem	4 – slažem se	4 – slažem se	3 – niti se slažem niti se ne slažem	4 – slažem se	4 – slažem se	4 – slažem se	4 – slažem se	3 – niti se slažem niti se ne slažem	4 – slažem se	3 – niti se slažem niti se ne slažem	2 – ne slažem se	4 – slažem se	4 – slažem se	4 – slažem se	3 – niti se slažem niti se ne slažem	3 – niti se slažem niti se ne slažem	3 – niti se slažem niti se ne slažem	4 – slažem se	4 – slažem se	Ne							4 – slažem se	4 – slažem se	3 – niti se slažem niti se ne slažem
2020-04-27 11:23:13	5	4	5 – potpuno se slažem	4 – agree	3 – niti se slažem niti se ne slažem	2 – ne slažem se	3 – niti se slažem niti se ne slažem	5 – potpuno se slažem	jednako	češće	jednaka je	manje	manje	5 – potpuno se slažem	5 – potpuno se slažem	5 – potpuno se slažem	4 – slažem se	5 – potpuno se slažem	5 – potpuno se slažem	5 – potpuno se slažem	5 – potpuno se slažem	5 – potpuno se slažem	1 – nimalo se ne slažem	5 – potpuno se slažem	5 – potpuno se slažem	5 – potpuno se slažem	5 – potpuno se slažem	5 – potpuno se slažem	4 – slažem se	4 – slažem se	2 – ne slažem se	5 – potpuno se slažem	4 – slažem se	1 – nimalo se ne slažem	5 – potpuno se slažem	3 – niti se slažem niti se ne slažem	5 – potpuno se slažem	4 – slažem se	5 – potpuno se slažem	Ne							4 – slažem se	5 – potpuno se slažem	1 – nimalo se ne slažem
2020-04-27 11:23:27	3	3	3 – niti se slažem niti se ne slažem	1 – nimalo se ne slažem	4 – agree	5 – potpuno se slažem	3 – niti se slažem niti se ne slažem	3 – niti se slažem niti se ne slažem	manje	jednako	raste	manje	više	5 – potpuno se slažem	5 – potpuno se slažem	5 – potpuno se slažem	5 – potpuno se slažem	3 – niti se slažem niti se ne slažem	4 – slažem se	1 – nimalo se ne slažem	2 – ne slažem se	2 – ne slažem se	1 – nimalo se ne slažem	2 – ne slažem se	2 – ne slažem se	2 – ne slažem se	2 – ne slažem se	2 – ne slažem se	3 – niti se slažem niti se ne slažem	2 – ne slažem se	1 – nimalo se ne slažem	2 – ne slažem se	3 – niti se slažem niti se ne slažem	5 – potpuno se slažem	4 – slažem se	5 – potpuno se slažem	3 – niti se slažem niti se ne slažem	2 – ne slažem se	3 – niti se slažem niti se ne slažem	Ne							4 – slažem se	4 – slažem se	3 – niti se slažem niti se ne slažem
2020-04-27 11:25:22	5	4	5 – potpuno se slažem	5 – potpuno se slažem	2 – ne slažem se	1 – nimalo se ne slažem	1 – nimalo se ne slažem	3 – niti se slažem niti se ne slažem	više	češće	raste	jednako	više	5 – potpuno se slažem	5 – potpuno se slažem	5 – potpuno se slažem	3 – niti se slažem niti se ne slažem	4 – slažem se	4 – slažem se	4 – slažem se	5 – potpuno se slažem	4 – slažem se	1 – nimalo se ne slažem	2 – ne slažem se	4 – slažem se	4 – slažem se	3 – niti se slažem niti se ne slažem	4 – slažem se	3 – niti se slažem niti se ne slažem	5 – potpuno se slažem	5 – potpuno se slažem	3 – niti se slažem niti se ne slažem	4 – slažem se	1 – nimalo se ne slažem	5 – potpuno se slažem	1 – nimalo se ne slažem	4 – slažem se	5 – potpuno se slažem	5 – potpuno se slažem	Ne							1 – nimalo se ne slažem	1 – nimalo se ne slažem	1 – nimalo se ne slažem
2020-04-27 11:26:05	5	4	5 – potpuno se slažem	4 – agree	2 – ne slažem se	3 – niti se slažem niti se ne slažem	1 – nimalo se ne slažem	1 – nimalo se ne slažem	jednako	jednako	raste	više	jednako	5 – potpuno se slažem	5 – potpuno se slažem	5 – potpuno se slažem	5 – potpuno se slažem	4 – slažem se	4 – slažem se	5 – potpuno se slažem	5 – potpuno se slažem	3 – niti se slažem niti se ne slažem	3 – niti se slažem niti se ne slažem	4 – slažem se	5 – potpuno se slažem	5 – potpuno se slažem	5 – potpuno se slažem	5 – potpuno se slažem	4 – slažem se	4 – slažem se	4 – slažem se	4 – slažem se	4 – slažem se	3 – niti se slažem niti se ne slažem	4 – slažem se	4 – slažem se	4 – slažem se	4 – slažem se	4 – slažem se	Ne							3 – niti se slažem niti se ne slažem	3 – niti se slažem niti se ne slažem	3 – niti se slažem niti se ne slažem
2020-04-27 11:28:05	5	5	5 – potpuno se slažem	5 – potpuno se slažem	5 – potpuno se slažem	5 – potpuno se slažem	1 – nimalo se ne slažem	1 – nimalo se ne slažem	manje	češće	opada	manje	manje	2 – ne slažem se	1 – nimalo se ne slažem	1 – nimalo se ne slažem	1 – nimalo se ne slažem	5 – potpuno se slažem	5 – potpuno se slažem	5 – potpuno se slažem	5 – potpuno se slažem	5 – potpuno se slažem	5 – potpuno se slažem	4 – slažem se	5 – potpuno se slažem	5 – potpuno se slažem	5 – potpuno se slažem	5 – potpuno se slažem	5 – potpuno se slažem	5 – potpuno se slažem	5 – potpuno se slažem	5 – potpuno se slažem	5 – potpuno se slažem	5 – potpuno se slažem	5 – potpuno se slažem	5 – potpuno se slažem	5 – potpuno se slažem	5 – potpuno se slažem	5 – potpuno se slažem	Ne							4 – slažem se	4 – slažem se	2 – ne slažem se
2020-04-27 11:29:28	5	5	5 – potpuno se slažem	5 – potpuno se slažem	2 – ne slažem se	2 – ne slažem se	1 – nimalo se ne slažem	4 – agree	jednako	jednako	jednaka je	jednako	jednako	4 – slažem se	5 – potpuno se slažem	1 – nimalo se ne slažem	3 – niti se slažem niti se ne slažem	5 – potpuno se slažem	5 – potpuno se slažem	5 – potpuno se slažem	5 – potpuno se slažem	5 – potpuno se slažem	3 – niti se slažem niti se ne slažem	3 – niti se slažem niti se ne slažem	5 – potpuno se slažem	5 – potpuno se slažem	3 – niti se slažem niti se ne slažem	4 – slažem se	4 – slažem se	5 – potpuno se slažem	2 – ne slažem se	5 – potpuno se slažem	5 – potpuno se slažem	4 – slažem se	4 – slažem se	3 – niti se slažem niti se ne slažem	5 – potpuno se slažem	5 – potpuno se slažem	5 – potpuno se slažem	Ne							2 – ne slažem se	3 – niti se slažem niti se ne slažem	2 – ne slažem se
2020-04-27 11:29:37	2	2	3 – niti se slažem niti se ne slažem	2 – ne slažem se	4 – agree	4 – agree	4 – agree	4 – agree	manje	jednako	opada	manje	više	2 – ne slažem se	2 – ne slažem se	4 – slažem se	3 – niti se slažem niti se ne slažem	3 – niti se slažem niti se ne slažem	2 – ne slažem se	2 – ne slažem se	2 – ne slažem se	2 – ne slažem se	2 – ne slažem se	4 – slažem se	4 – slažem se	3 – niti se slažem niti se ne slažem	3 – niti se slažem niti se ne slažem	3 – niti se slažem niti se ne slažem	2 – ne slažem se	2 – ne slažem se	2 – ne slažem se	2 – ne slažem se	4 – slažem se	4 – slažem se	4 – slažem se	4 – slažem se	3 – niti se slažem niti se ne slažem	2 – ne slažem se	2 – ne slažem se	Ne							4 – slažem se	4 – slažem se	3 – niti se slažem niti se ne slažem
2020-04-27 11:29:42	3	3	3 – niti se slažem niti se ne slažem	2 – ne slažem se	1 – nimalo se ne slažem	2 – ne slažem se	1 – nimalo se ne slažem	1 – nimalo se ne slažem	jednako	rjeđe	jednaka je	jednako	manje	4 – slažem se	3 – niti se slažem niti se ne slažem	4 – slažem se	3 – niti se slažem niti se ne slažem	3 – niti se slažem niti se ne slažem	3 – niti se slažem niti se ne slažem	3 – niti se slažem niti se ne slažem	2 – ne slažem se	2 – ne slažem se	2 – ne slažem se	3 – niti se slažem niti se ne slažem	4 – slažem se	4 – slažem se	4 – slažem se	4 – slažem se	4 – slažem se	3 – niti se slažem niti se ne slažem	2 – ne slažem se	2 – ne slažem se	2 – ne slažem se	2 – ne slažem se	3 – niti se slažem niti se ne slažem	3 – niti se slažem niti se ne slažem	2 – ne slažem se	2 – ne slažem se	1 – nimalo se ne slažem	Ne							3 – niti se slažem niti se ne slažem	2 – ne slažem se	3 – niti se slažem niti se ne slažem
2020-04-27 11:32:10	4	4	4 – agree	4 – agree	4 – agree	5 – potpuno se slažem	1 – nimalo se ne slažem	1 – nimalo se ne slažem	jednako	jednako	jednaka je	manje	jednako	3 – niti se slažem niti se ne slažem	5 – potpuno se slažem	5 – potpuno se slažem	5 – potpuno se slažem	4 – slažem se	4 – slažem se	4 – slažem se	5 – potpuno se slažem	5 – potpuno se slažem	3 – niti se slažem niti se ne slažem	5 – potpuno se slažem	5 – potpuno se slažem	5 – potpuno se slažem	5 – potpuno se slažem	5 – potpuno se slažem	5 – potpuno se slažem	5 – potpuno se slažem	5 – potpuno se slažem	5 – potpuno se slažem	5 – potpuno se slažem	3 – niti se slažem niti se ne slažem	5 – potpuno se slažem	1 – nimalo se ne slažem	5 – potpuno se slažem	5 – potpuno se slažem	5 – potpuno se slažem	Da	1 – nimalo se ne slažem	1 – nimalo se ne slažem	1 – nimalo se ne slažem	1 – nimalo se ne slažem	4 – slažem se	4 – slažem se	4 – slažem se	3 – niti se slažem niti se ne slažem	2 – ne slažem se
2020-04-27 11:33:30	3	3	2 – ne slažem se	2 – ne slažem se	2 – ne slažem se	2 – ne slažem se	2 – ne slažem se	3 – niti se slažem niti se ne slažem	jednako	jednako	jednaka je	jednako	jednako	3 – niti se slažem niti se ne slažem	5 – potpuno se slažem	5 – potpuno se slažem	4 – slažem se	2 – ne slažem se	2 – ne slažem se	2 – ne slažem se	2 – ne slažem se	1 – nimalo se ne slažem	1 – nimalo se ne slažem	2 – ne slažem se	3 – niti se slažem niti se ne slažem	3 – niti se slažem niti se ne slažem	2 – ne slažem se	2 – ne slažem se	4 – slažem se	2 – ne slažem se	2 – ne slažem se	2 – ne slažem se	3 – niti se slažem niti se ne slažem	5 – potpuno se slažem	4 – slažem se	4 – slažem se	3 – niti se slažem niti se ne slažem	3 – niti se slažem niti se ne slažem	3 – niti se slažem niti se ne slažem	Ne							3 – niti se slažem niti se ne slažem	3 – niti se slažem niti se ne slažem	3 – niti se slažem niti se ne slažem
2020-04-27 11:33:53	1	1	3 – niti se slažem niti se ne slažem	1 – nimalo se ne slažem	4 – agree	4 – agree	4 – agree	4 – agree	manje	rjeđe	opada	manje	manje	5 – potpuno se slažem	5 – potpuno se slažem	5 – potpuno se slažem	5 – potpuno se slažem	1 – nimalo se ne slažem	1 – nimalo se ne slažem	1 – nimalo se ne slažem	2 – ne slažem se	4 – slažem se	1 – nimalo se ne slažem	1 – nimalo se ne slažem	3 – niti se slažem niti se ne slažem	2 – ne slažem se	1 – nimalo se ne slažem	1 – nimalo se ne slažem	1 – nimalo se ne slažem	2 – ne slažem se	1 – nimalo se ne slažem	1 – nimalo se ne slažem	1 – nimalo se ne slažem	5 – potpuno se slažem	4 – slažem se	5 – potpuno se slažem	1 – nimalo se ne slažem	1 – nimalo se ne slažem	5 – potpuno se slažem	Ne							3 – niti se slažem niti se ne slažem	4 – slažem se	2 – ne slažem se
2020-04-27 11:33:54	4	3	4 – agree	4 – agree	4 – agree	4 – agree	2 – ne slažem se	4 – agree	jednako	jednako	jednaka je	jednako	više	5 – potpuno se slažem	5 – potpuno se slažem	5 – potpuno se slažem	5 – potpuno se slažem	4 – slažem se	5 – potpuno se slažem	5 – potpuno se slažem	4 – slažem se	3 – niti se slažem niti se ne slažem	2 – ne slažem se	5 – potpuno se slažem	5 – potpuno se slažem	5 – potpuno se slažem	5 – potpuno se slažem	5 – potpuno se slažem	5 – potpuno se slažem	4 – slažem se	2 – ne slažem se	5 – potpuno se slažem	5 – potpuno se slažem	5 – potpuno se slažem	5 – potpuno se slažem	3 – niti se slažem niti se ne slažem	4 – slažem se	3 – niti se slažem niti se ne slažem	4 – slažem se	Da	1 – nimalo se ne slažem	1 – nimalo se ne slažem	1 – nimalo se ne slažem	1 – nimalo se ne slažem	1 – nimalo se ne slažem	1 – nimalo se ne slažem	4 – slažem se	5 – potpuno se slažem	5 – potpuno se slažem
2020-04-27 11:34:05	4	4	4 – agree	4 – agree	2 – ne slažem se	2 – ne slažem se	2 – ne slažem se	5 – potpuno se slažem	manje	rjeđe	jednaka je	više	manje	4 – slažem se	4 – slažem se	4 – slažem se	4 – slažem se	4 – slažem se	4 – slažem se	4 – slažem se	4 – slažem se	4 – slažem se	4 – slažem se	4 – slažem se	4 – slažem se	4 – slažem se	4 – slažem se	4 – slažem se	4 – slažem se	4 – slažem se	4 – slažem se	4 – slažem se	4 – slažem se	4 – slažem se	4 – slažem se	3 – niti se slažem niti se ne slažem	4 – slažem se	4 – slažem se	4 – slažem se	Da	2 – ne slažem se	4 – slažem se	2 – ne slažem se	4 – slažem se	3 – niti se slažem niti se ne slažem	4 – slažem se	4 – slažem se	4 – slažem se	2 – ne slažem se
2020-04-27 11:34:08	3	3	4 – agree	4 – agree	2 – ne slažem se	3 – niti se slažem niti se ne slažem	2 – ne slažem se	4 – agree	jednako	jednako	jednaka je	manje	jednako	4 – slažem se	3 – niti se slažem niti se ne slažem	5 – potpuno se slažem	5 – potpuno se slažem	4 – slažem se	3 – niti se slažem niti se ne slažem	1 – nimalo se ne slažem	2 – ne slažem se	2 – ne slažem se	2 – ne slažem se	4 – slažem se	4 – slažem se	4 – slažem se	4 – slažem se	5 – potpuno se slažem	3 – niti se slažem niti se ne slažem	4 – slažem se	2 – ne slažem se	4 – slažem se	4 – slažem se	4 – slažem se	4 – slažem se	1 – nimalo se ne slažem	3 – niti se slažem niti se ne slažem	3 – niti se slažem niti se ne slažem	4 – slažem se	Ne							2 – ne slažem se	2 – ne slažem se	2 – ne slažem se
2020-04-27 11:34:37	5	4	5 – potpuno se slažem	4 – agree	4 – agree	4 – agree	3 – niti se slažem niti se ne slažem	5 – potpuno se slažem	jednako	jednako	jednaka je	jednako	jednako	5 – potpuno se slažem	5 – potpuno se slažem	4 – slažem se	4 – slažem se	3 – niti se slažem niti se ne slažem	4 – slažem se	2 – ne slažem se	3 – niti se slažem niti se ne slažem	5 – potpuno se slažem	2 – ne slažem se	5 – potpuno se slažem	5 – potpuno se slažem	4 – slažem se	4 – slažem se	3 – niti se slažem niti se ne slažem	3 – niti se slažem niti se ne slažem	4 – slažem se	3 – niti se slažem niti se ne slažem	5 – potpuno se slažem	5 – potpuno se slažem	3 – niti se slažem niti se ne slažem	3 – niti se slažem niti se ne slažem	4 – slažem se	4 – slažem se	4 – slažem se	5 – potpuno se slažem	Ne							5 – potpuno se slažem	3 – niti se slažem niti se ne slažem	1 – nimalo se ne slažem
2020-04-27 11:35:27	4	3	3 – niti se slažem niti se ne slažem	5 – potpuno se slažem	5 – potpuno se slažem	5 – potpuno se slažem	1 – nimalo se ne slažem	4 – agree	manje	jednako	raste	manje	više	5 – potpuno se slažem	5 – potpuno se slažem	5 – potpuno se slažem	5 – potpuno se slažem	3 – niti se slažem niti se ne slažem	5 – potpuno se slažem	1 – nimalo se ne slažem	4 – slažem se	4 – slažem se	3 – niti se slažem niti se ne slažem	4 – slažem se	4 – slažem se	4 – slažem se	4 – slažem se	4 – slažem se	4 – slažem se	4 – slažem se	3 – niti se slažem niti se ne slažem	3 – niti se slažem niti se ne slažem	5 – potpuno se slažem	5 – potpuno se slažem	5 – potpuno se slažem	3 – niti se slažem niti se ne slažem	4 – slažem se	4 – slažem se	4 – slažem se	Ne							5 – potpuno se slažem	5 – potpuno se slažem	4 – slažem se
2020-04-27 11:35:38	5	5	5 – potpuno se slažem	4 – agree	1 – nimalo se ne slažem	1 – nimalo se ne slažem	1 – nimalo se ne slažem	3 – niti se slažem niti se ne slažem	više	češće	raste	jednako	jednako	5 – potpuno se slažem	5 – potpuno se slažem	5 – potpuno se slažem	5 – potpuno se slažem	5 – potpuno se slažem	5 – potpuno se slažem	2 – ne slažem se	5 – potpuno se slažem	5 – potpuno se slažem	1 – nimalo se ne slažem	5 – potpuno se slažem	5 – potpuno se slažem	4 – slažem se	5 – potpuno se slažem	5 – potpuno se slažem	5 – potpuno se slažem	4 – slažem se	4 – slažem se	5 – potpuno se slažem	4 – slažem se	2 – ne slažem se	5 – potpuno se slažem	2 – ne slažem se	5 – potpuno se slažem	5 – potpuno se slažem	5 – potpuno se slažem	Ne							4 – slažem se	5 – potpuno se slažem	5 – potpuno se slažem
2020-04-27 11:35:40	2	1	4 – agree	3 – niti se slažem niti se ne slažem	2 – ne slažem se	3 – niti se slažem niti se ne slažem	2 – ne slažem se	5 – potpuno se slažem	jednako	jednako	jednaka je	manje	manje	5 – potpuno se slažem	5 – potpuno se slažem	5 – potpuno se slažem	5 – potpuno se slažem	2 – ne slažem se	2 – ne slažem se	2 – ne slažem se	4 – slažem se	3 – niti se slažem niti se ne slažem	1 – nimalo se ne slažem	3 – niti se slažem niti se ne slažem	4 – slažem se	1 – nimalo se ne slažem	1 – nimalo se ne slažem	2 – ne slažem se	3 – niti se slažem niti se ne slažem	4 – slažem se	1 – nimalo se ne slažem	1 – nimalo se ne slažem	1 – nimalo se ne slažem	5 – potpuno se slažem	5 – potpuno se slažem	4 – slažem se	2 – ne slažem se	2 – ne slažem se	3 – niti se slažem niti se ne slažem	Ne							1 – nimalo se ne slažem	5 – potpuno se slažem	1 – nimalo se ne slažem
2020-04-27 11:36:16	3	3	4 – agree	4 – agree	3 – niti se slažem niti se ne slažem	3 – niti se slažem niti se ne slažem	3 – niti se slažem niti se ne slažem	2 – ne slažem se	jednako	jednako	jednaka je	jednako	jednako	4 – slažem se	5 – potpuno se slažem	4 – slažem se	5 – potpuno se slažem	4 – slažem se	3 – niti se slažem niti se ne slažem	4 – slažem se	4 – slažem se	4 – slažem se	3 – niti se slažem niti se ne slažem	4 – slažem se	4 – slažem se	4 – slažem se	4 – slažem se	4 – slažem se	3 – niti se slažem niti se ne slažem	4 – slažem se	5 – potpuno se slažem	4 – slažem se	4 – slažem se	1 – nimalo se ne slažem	4 – slažem se	3 – niti se slažem niti se ne slažem	4 – slažem se	3 – niti se slažem niti se ne slažem	4 – slažem se	Ne							4 – slažem se	4 – slažem se	3 – niti se slažem niti se ne slažem
2020-04-27 11:37:11	3	3	3 – niti se slažem niti se ne slažem	1 – nimalo se ne slažem	4 – agree	4 – agree	3 – niti se slažem niti se ne slažem	5 – potpuno se slažem	manje	rjeđe	opada	manje	manje	5 – potpuno se slažem	5 – potpuno se slažem	5 – potpuno se slažem	5 – potpuno se slažem	3 – niti se slažem niti se ne slažem	2 – ne slažem se	1 – nimalo se ne slažem	3 – niti se slažem niti se ne slažem	2 – ne slažem se	3 – niti se slažem niti se ne slažem	3 – niti se slažem niti se ne slažem	3 – niti se slažem niti se ne slažem	3 – niti se slažem niti se ne slažem	3 – niti se slažem niti se ne slažem	2 – ne slažem se	2 – ne slažem se	3 – niti se slažem niti se ne slažem	1 – nimalo se ne slažem	1 – nimalo se ne slažem	1 – nimalo se ne slažem	5 – potpuno se slažem	4 – slažem se	3 – niti se slažem niti se ne slažem	2 – ne slažem se	2 – ne slažem se	3 – niti se slažem niti se ne slažem	Ne							5 – potpuno se slažem	4 – slažem se	3 – niti se slažem niti se ne slažem
2020-04-27 11:37:36	5	5	5 – potpuno se slažem	3 – niti se slažem niti se ne slažem	3 – niti se slažem niti se ne slažem	3 – niti se slažem niti se ne slažem	1 – nimalo se ne slažem	1 – nimalo se ne slažem	jednako	jednako	raste	manje	manje	5 – potpuno se slažem	5 – potpuno se slažem	5 – potpuno se slažem	5 – potpuno se slažem	4 – slažem se	3 – niti se slažem niti se ne slažem	3 – niti se slažem niti se ne slažem	5 – potpuno se slažem	5 – potpuno se slažem	5 – potpuno se slažem	5 – potpuno se slažem	5 – potpuno se slažem	5 – potpuno se slažem	5 – potpuno se slažem	5 – potpuno se slažem	5 – potpuno se slažem	5 – potpuno se slažem	5 – potpuno se slažem	5 – potpuno se slažem	5 – potpuno se slažem	3 – niti se slažem niti se ne slažem	5 – potpuno se slažem	4 – slažem se	5 – potpuno se slažem	5 – potpuno se slažem	5 – potpuno se slažem	Ne							2 – ne slažem se	2 – ne slažem se	5 – potpuno se slažem
2020-04-27 11:37:48	3	3	4 – agree	1 – nimalo se ne slažem	3 – niti se slažem niti se ne slažem	2 – ne slažem se	1 – nimalo se ne slažem	4 – agree	manje	rjeđe	jednaka je	manje	manje	5 – potpuno se slažem	5 – potpuno se slažem	5 – potpuno se slažem	5 – potpuno se slažem	2 – ne slažem se	2 – ne slažem se	2 – ne slažem se	2 – ne slažem se	5 – potpuno se slažem	3 – niti se slažem niti se ne slažem	4 – slažem se	3 – niti se slažem niti se ne slažem	1 – nimalo se ne slažem	1 – nimalo se ne slažem	1 – nimalo se ne slažem	1 – nimalo se ne slažem	2 – ne slažem se	1 – nimalo se ne slažem	2 – ne slažem se	2 – ne slažem se	5 – potpuno se slažem	2 – ne slažem se	5 – potpuno se slažem	1 – nimalo se ne slažem	1 – nimalo se ne slažem	2 – ne slažem se	Ne							4 – slažem se	5 – potpuno se slažem	4 – slažem se
2020-04-27 11:37:51	3	2	3 – niti se slažem niti se ne slažem	2 – ne slažem se	4 – agree	5 – potpuno se slažem	2 – ne slažem se	5 – potpuno se slažem	manje	jednako	jednaka je	manje	više	4 – slažem se	5 – potpuno se slažem	5 – potpuno se slažem	2 – ne slažem se	5 – potpuno se slažem	4 – slažem se	2 – ne slažem se	3 – niti se slažem niti se ne slažem	3 – niti se slažem niti se ne slažem	1 – nimalo se ne slažem	4 – slažem se	5 – potpuno se slažem	3 – niti se slažem niti se ne slažem	3 – niti se slažem niti se ne slažem	3 – niti se slažem niti se ne slažem	4 – slažem se	2 – ne slažem se	2 – ne slažem se	5 – potpuno se slažem	5 – potpuno se slažem	5 – potpuno se slažem	4 – slažem se	5 – potpuno se slažem	3 – niti se slažem niti se ne slažem	3 – niti se slažem niti se ne slažem	3 – niti se slažem niti se ne slažem	Ne							4 – slažem se	4 – slažem se	2 – ne slažem se
2020-04-27 11:38:11	3	2	4 – agree	1 – nimalo se ne slažem	4 – agree	4 – agree	4 – agree	5 – potpuno se slažem	manje	rjeđe	opada	manje	jednako	5 – potpuno se slažem	4 – slažem se	5 – potpuno se slažem	5 – potpuno se slažem	3 – niti se slažem niti se ne slažem	2 – ne slažem se	2 – ne slažem se	4 – slažem se	5 – potpuno se slažem	3 – niti se slažem niti se ne slažem	5 – potpuno se slažem	5 – potpuno se slažem	5 – potpuno se slažem	3 – niti se slažem niti se ne slažem	3 – niti se slažem niti se ne slažem	3 – niti se slažem niti se ne slažem	4 – slažem se	2 – ne slažem se	2 – ne slažem se	5 – potpuno se slažem	4 – slažem se	2 – ne slažem se	4 – slažem se	2 – ne slažem se	3 – niti se slažem niti se ne slažem	3 – niti se slažem niti se ne slažem	Ne							5 – potpuno se slažem	5 – potpuno se slažem	5 – potpuno se slažem
2020-04-27 11:38:22	3	2	4 – agree	4 – agree	5 – potpuno se slažem	5 – potpuno se slažem	4 – agree	5 – potpuno se slažem	jednako	jednako	opada	manje	više	5 – potpuno se slažem	5 – potpuno se slažem	4 – slažem se	5 – potpuno se slažem	4 – slažem se	3 – niti se slažem niti se ne slažem	2 – ne slažem se	3 – niti se slažem niti se ne slažem	4 – slažem se	1 – nimalo se ne slažem	4 – slažem se	3 – niti se slažem niti se ne slažem	3 – niti se slažem niti se ne slažem	3 – niti se slažem niti se ne slažem	3 – niti se slažem niti se ne slažem	2 – ne slažem se	4 – slažem se	2 – ne slažem se	4 – slažem se	3 – niti se slažem niti se ne slažem	5 – potpuno se slažem	3 – niti se slažem niti se ne slažem	4 – slažem se	3 – niti se slažem niti se ne slažem	3 – niti se slažem niti se ne slažem	4 – slažem se	Ne							5 – potpuno se slažem	5 – potpuno se slažem	4 – slažem se
2020-04-27 11:38:25	4	3	3 – niti se slažem niti se ne slažem	3 – niti se slažem niti se ne slažem	3 – niti se slažem niti se ne slažem	4 – agree	3 – niti se slažem niti se ne slažem	5 – potpuno se slažem	manje	češće	jednaka je	jednako	više	4 – slažem se	2 – ne slažem se	2 – ne slažem se	2 – ne slažem se	3 – niti se slažem niti se ne slažem	3 – niti se slažem niti se ne slažem	2 – ne slažem se	4 – slažem se	4 – slažem se	2 – ne slažem se	3 – niti se slažem niti se ne slažem	3 – niti se slažem niti se ne slažem	4 – slažem se	4 – slažem se	3 – niti se slažem niti se ne slažem	3 – niti se slažem niti se ne slažem	2 – ne slažem se	3 – niti se slažem niti se ne slažem	4 – slažem se	4 – slažem se	4 – slažem se	2 – ne slažem se	4 – slažem se	3 – niti se slažem niti se ne slažem	2 – ne slažem se	4 – slažem se	Ne							4 – slažem se	4 – slažem se	4 – slažem se
2020-04-27 11:38:34	2	1	3 – niti se slažem niti se ne slažem	2 – ne slažem se	5 – potpuno se slažem	5 – potpuno se slažem	5 – potpuno se slažem	5 – potpuno se slažem	manje	rjeđe	opada	manje	više	5 – potpuno se slažem	5 – potpuno se slažem	3 – niti se slažem niti se ne slažem	2 – ne slažem se	4 – slažem se	2 – ne slažem se	1 – nimalo se ne slažem	4 – slažem se	5 – potpuno se slažem	1 – nimalo se ne slažem	4 – slažem se	4 – slažem se	1 – nimalo se ne slažem	1 – nimalo se ne slažem	1 – nimalo se ne slažem	3 – niti se slažem niti se ne slažem	1 – nimalo se ne slažem	1 – nimalo se ne slažem	5 – potpuno se slažem	5 – potpuno se slažem	5 – potpuno se slažem	5 – potpuno se slažem	5 – potpuno se slažem	2 – ne slažem se	1 – nimalo se ne slažem	2 – ne slažem se	Ne							5 – potpuno se slažem	5 – potpuno se slažem	5 – potpuno se slažem
2020-04-27 11:39:02	3	2	2 – ne slažem se	2 – ne slažem se	1 – nimalo se ne slažem	1 – nimalo se ne slažem	2 – ne slažem se	2 – ne slažem se	jednako	jednako	jednaka je	jednako	manje	5 – potpuno se slažem	5 – potpuno se slažem	5 – potpuno se slažem	5 – potpuno se slažem	2 – ne slažem se	1 – nimalo se ne slažem	1 – nimalo se ne slažem	1 – nimalo se ne slažem	2 – ne slažem se	1 – nimalo se ne slažem	3 – niti se slažem niti se ne slažem	3 – niti se slažem niti se ne slažem	1 – nimalo se ne slažem	1 – nimalo se ne slažem	1 – nimalo se ne slažem	1 – nimalo se ne slažem	1 – nimalo se ne slažem	1 – nimalo se ne slažem	1 – nimalo se ne slažem	3 – niti se slažem niti se ne slažem	5 – potpuno se slažem	1 – nimalo se ne slažem	5 – potpuno se slažem	1 – nimalo se ne slažem	3 – niti se slažem niti se ne slažem	3 – niti se slažem niti se ne slažem	Ne							1 – nimalo se ne slažem	1 – nimalo se ne slažem	1 – nimalo se ne slažem
2020-04-27 11:39:12	3	3	4 – agree	4 – agree	3 – niti se slažem niti se ne slažem	4 – agree	1 – nimalo se ne slažem	1 – nimalo se ne slažem	manje	rjeđe	jednaka je	manje	jednako	4 – slažem se	4 – slažem se	4 – slažem se	4 – slažem se	4 – slažem se	4 – slažem se	4 – slažem se	4 – slažem se	4 – slažem se	4 – slažem se	4 – slažem se	4 – slažem se	4 – slažem se	4 – slažem se	4 – slažem se	4 – slažem se	4 – slažem se	4 – slažem se	4 – slažem se	4 – slažem se	2 – ne slažem se	4 – slažem se	1 – nimalo se ne slažem	4 – slažem se	4 – slažem se	4 – slažem se	Da	1 – nimalo se ne slažem	1 – nimalo se ne slažem	1 – nimalo se ne slažem	1 – nimalo se ne slažem	4 – slažem se	1 – nimalo se ne slažem	1 – nimalo se ne slažem	1 – nimalo se ne slažem	1 – nimalo se ne slažem
2020-04-27 11:40:07	3	3	4 – agree	2 – ne slažem se	4 – agree	4 – agree	3 – niti se slažem niti se ne slažem	5 – potpuno se slažem	manje	rjeđe	jednaka je	manje	manje	5 – potpuno se slažem	5 – potpuno se slažem	5 – potpuno se slažem	5 – potpuno se slažem	4 – slažem se	4 – slažem se	5 – potpuno se slažem	5 – potpuno se slažem	5 – potpuno se slažem	1 – nimalo se ne slažem	5 – potpuno se slažem	4 – slažem se	3 – niti se slažem niti se ne slažem	4 – slažem se	2 – ne slažem se	3 – niti se slažem niti se ne slažem	4 – slažem se	2 – ne slažem se	3 – niti se slažem niti se ne slažem	4 – slažem se	5 – potpuno se slažem	5 – potpuno se slažem	2 – ne slažem se	5 – potpuno se slažem	5 – potpuno se slažem	5 – potpuno se slažem	Ne							4 – slažem se	4 – slažem se	4 – slažem se
2020-04-27 11:40:30	3	3	5 – potpuno se slažem	2 – ne slažem se	4 – agree	5 – potpuno se slažem	3 – niti se slažem niti se ne slažem	5 – potpuno se slažem	manje	jednako	opada	jednako	manje	4 – slažem se	3 – niti se slažem niti se ne slažem	4 – slažem se	1 – nimalo se ne slažem	5 – potpuno se slažem	3 – niti se slažem niti se ne slažem	2 – ne slažem se	1 – nimalo se ne slažem	4 – slažem se	1 – nimalo se ne slažem	4 – slažem se	4 – slažem se	4 – slažem se	3 – niti se slažem niti se ne slažem	4 – slažem se	3 – niti se slažem niti se ne slažem	1 – nimalo se ne slažem	2 – ne slažem se	1 – nimalo se ne slažem	1 – nimalo se ne slažem	5 – potpuno se slažem	4 – slažem se	5 – potpuno se slažem	4 – slažem se	1 – nimalo se ne slažem	1 – nimalo se ne slažem	Ne							4 – slažem se	5 – potpuno se slažem	2 – ne slažem se
2020-04-27 11:40:39	2	2	3 – niti se slažem niti se ne slažem	1 – nimalo se ne slažem	5 – potpuno se slažem	5 – potpuno se slažem	5 – potpuno se slažem	5 – potpuno se slažem	manje	rjeđe	opada	manje	jednako	5 – potpuno se slažem	5 – potpuno se slažem	5 – potpuno se slažem	5 – potpuno se slažem	3 – niti se slažem niti se ne slažem	3 – niti se slažem niti se ne slažem	3 – niti se slažem niti se ne slažem	3 – niti se slažem niti se ne slažem	3 – niti se slažem niti se ne slažem	3 – niti se slažem niti se ne slažem	3 – niti se slažem niti se ne slažem	3 – niti se slažem niti se ne slažem	3 – niti se slažem niti se ne slažem	5 – potpuno se slažem	3 – niti se slažem niti se ne slažem	3 – niti se slažem niti se ne slažem	3 – niti se slažem niti se ne slažem	3 – niti se slažem niti se ne slažem	3 – niti se slažem niti se ne slažem	3 – niti se slažem niti se ne slažem	3 – niti se slažem niti se ne slažem	3 – niti se slažem niti se ne slažem	3 – niti se slažem niti se ne slažem	3 – niti se slažem niti se ne slažem	3 – niti se slažem niti se ne slažem	3 – niti se slažem niti se ne slažem	Ne							3 – niti se slažem niti se ne slažem	3 – niti se slažem niti se ne slažem	3 – niti se slažem niti se ne slažem
2020-04-27 11:40:41	4	4	4 – agree	3 – niti se slažem niti se ne slažem	2 – ne slažem se	3 – niti se slažem niti se ne slažem	2 – ne slažem se	3 – niti se slažem niti se ne slažem	više	jednako	jednaka je	jednako	manje	5 – potpuno se slažem	5 – potpuno se slažem	5 – potpuno se slažem	5 – potpuno se slažem	3 – niti se slažem niti se ne slažem	3 – niti se slažem niti se ne slažem	3 – niti se slažem niti se ne slažem	4 – slažem se	2 – ne slažem se	2 – ne slažem se	4 – slažem se	5 – potpuno se slažem	3 – niti se slažem niti se ne slažem	3 – niti se slažem niti se ne slažem	4 – slažem se	3 – niti se slažem niti se ne slažem	4 – slažem se	2 – ne slažem se	3 – niti se slažem niti se ne slažem	4 – slažem se	4 – slažem se	3 – niti se slažem niti se ne slažem	4 – slažem se	3 – niti se slažem niti se ne slažem	2 – ne slažem se	3 – niti se slažem niti se ne slažem	Ne							4 – slažem se	4 – slažem se	3 – niti se slažem niti se ne slažem
2020-04-27 11:40:51	3	2	3 – niti se slažem niti se ne slažem	4 – agree	4 – agree	4 – agree	4 – agree	4 – agree	manje	rjeđe	opada	jednako	više	4 – slažem se	4 – slažem se	4 – slažem se	3 – niti se slažem niti se ne slažem	4 – slažem se	4 – slažem se	4 – slažem se	4 – slažem se	4 – slažem se	4 – slažem se	4 – slažem se	3 – niti se slažem niti se ne slažem	3 – niti se slažem niti se ne slažem	3 – niti se slažem niti se ne slažem	3 – niti se slažem niti se ne slažem	3 – niti se slažem niti se ne slažem	3 – niti se slažem niti se ne slažem	3 – niti se slažem niti se ne slažem	4 – slažem se	4 – slažem se	4 – slažem se	3 – niti se slažem niti se ne slažem	4 – slažem se	3 – niti se slažem niti se ne slažem	4 – slažem se	4 – slažem se	Ne							4 – slažem se	4 – slažem se	4 – slažem se
2020-04-27 11:41:28	3	3	4 – agree	4 – agree	4 – agree	5 – potpuno se slažem	2 – ne slažem se	4 – agree	manje	jednako	opada	manje	manje	4 – slažem se	3 – niti se slažem niti se ne slažem	4 – slažem se	4 – slažem se	3 – niti se slažem niti se ne slažem	3 – niti se slažem niti se ne slažem	3 – niti se slažem niti se ne slažem	4 – slažem se	3 – niti se slažem niti se ne slažem	3 – niti se slažem niti se ne slažem	4 – slažem se	3 – niti se slažem niti se ne slažem	2 – ne slažem se	2 – ne slažem se	4 – slažem se	4 – slažem se	3 – niti se slažem niti se ne slažem	1 – nimalo se ne slažem	2 – ne slažem se	3 – niti se slažem niti se ne slažem	5 – potpuno se slažem	2 – ne slažem se	3 – niti se slažem niti se ne slažem	3 – niti se slažem niti se ne slažem	4 – slažem se	3 – niti se slažem niti se ne slažem	Ne							5 – potpuno se slažem	5 – potpuno se slažem	4 – slažem se
2020-04-27 11:41:49	4	3	4 – agree	2 – ne slažem se	3 – niti se slažem niti se ne slažem	3 – niti se slažem niti se ne slažem	2 – ne slažem se	4 – agree	više	jednako	jednaka je	jednako	jednako	4 – slažem se	4 – slažem se	4 – slažem se	4 – slažem se	3 – niti se slažem niti se ne slažem	4 – slažem se	4 – slažem se	3 – niti se slažem niti se ne slažem	2 – ne slažem se	2 – ne slažem se	4 – slažem se	4 – slažem se	4 – slažem se	4 – slažem se	3 – niti se slažem niti se ne slažem	3 – niti se slažem niti se ne slažem	4 – slažem se	4 – slažem se	3 – niti se slažem niti se ne slažem	4 – slažem se	4 – slažem se	3 – niti se slažem niti se ne slažem	3 – niti se slažem niti se ne slažem	4 – slažem se	4 – slažem se	4 – slažem se	Ne							3 – niti se slažem niti se ne slažem	4 – slažem se	3 – niti se slažem niti se ne slažem
2020-04-27 11:41:55	5	3	4 – agree	2 – ne slažem se	5 – potpuno se slažem	5 – potpuno se slažem	3 – niti se slažem niti se ne slažem	4 – agree	manje	jednako	opada	manje	više	5 – potpuno se slažem	5 – potpuno se slažem	5 – potpuno se slažem	3 – niti se slažem niti se ne slažem	5 – potpuno se slažem	4 – slažem se	1 – nimalo se ne slažem	3 – niti se slažem niti se ne slažem	2 – ne slažem se	1 – nimalo se ne slažem	5 – potpuno se slažem	3 – niti se slažem niti se ne slažem	2 – ne slažem se	2 – ne slažem se	2 – ne slažem se	1 – nimalo se ne slažem	1 – nimalo se ne slažem	5 – potpuno se slažem	1 – nimalo se ne slažem	5 – potpuno se slažem	2 – ne slažem se	3 – niti se slažem niti se ne slažem	5 – potpuno se slažem	4 – slažem se	4 – slažem se	5 – potpuno se slažem	Ne							4 – slažem se	4 – slažem se	4 – slažem se
2020-04-27 11:42:13	4	5	5 – potpuno se slažem	5 – potpuno se slažem	1 – nimalo se ne slažem	1 – nimalo se ne slažem	1 – nimalo se ne slažem	3 – niti se slažem niti se ne slažem	jednako	češće	jednaka je	manje	jednako	5 – potpuno se slažem	5 – potpuno se slažem	5 – potpuno se slažem	2 – ne slažem se	5 – potpuno se slažem	5 – potpuno se slažem	5 – potpuno se slažem	5 – potpuno se slažem	5 – potpuno se slažem	5 – potpuno se slažem	5 – potpuno se slažem	5 – potpuno se slažem	5 – potpuno se slažem	5 – potpuno se slažem	5 – potpuno se slažem	5 – potpuno se slažem	5 – potpuno se slažem	5 – potpuno se slažem	5 – potpuno se slažem	5 – potpuno se slažem	5 – potpuno se slažem	5 – potpuno se slažem	5 – potpuno se slažem	5 – potpuno se slažem	5 – potpuno se slažem	5 – potpuno se slažem	Ne							1 – nimalo se ne slažem	1 – nimalo se ne slažem	1 – nimalo se ne slažem
2020-04-27 11:42:18	1	1	1 – nimalo se ne slažem	1 – nimalo se ne slažem	5 – potpuno se slažem	5 – potpuno se slažem	4 – agree	5 – potpuno se slažem	manje	jednako	opada	manje	manje	5 – potpuno se slažem	5 – potpuno se slažem	5 – potpuno se slažem	3 – niti se slažem niti se ne slažem	2 – ne slažem se	1 – nimalo se ne slažem	3 – niti se slažem niti se ne slažem	3 – niti se slažem niti se ne slažem	3 – niti se slažem niti se ne slažem	2 – ne slažem se	2 – ne slažem se	3 – niti se slažem niti se ne slažem	2 – ne slažem se	2 – ne slažem se	1 – nimalo se ne slažem	1 – nimalo se ne slažem	3 – niti se slažem niti se ne slažem	1 – nimalo se ne slažem	1 – nimalo se ne slažem	3 – niti se slažem niti se ne slažem	5 – potpuno se slažem	3 – niti se slažem niti se ne slažem	5 – potpuno se slažem	2 – ne slažem se	2 – ne slažem se	1 – nimalo se ne slažem	Ne							3 – niti se slažem niti se ne slažem	5 – potpuno se slažem	3 – niti se slažem niti se ne slažem
2020-04-27 11:42:28	3	4	5 – potpuno se slažem	4 – agree	4 – agree	4 – agree	1 – nimalo se ne slažem	5 – potpuno se slažem	više	rjeđe	raste	jednako	više	5 – potpuno se slažem	5 – potpuno se slažem	5 – potpuno se slažem	5 – potpuno se slažem	4 – slažem se	4 – slažem se	1 – nimalo se ne slažem	3 – niti se slažem niti se ne slažem	3 – niti se slažem niti se ne slažem	1 – nimalo se ne slažem	3 – niti se slažem niti se ne slažem	4 – slažem se	3 – niti se slažem niti se ne slažem	3 – niti se slažem niti se ne slažem	1 – nimalo se ne slažem	3 – niti se slažem niti se ne slažem	4 – slažem se	1 – nimalo se ne slažem	3 – niti se slažem niti se ne slažem	3 – niti se slažem niti se ne slažem	5 – potpuno se slažem	5 – potpuno se slažem	4 – slažem se	4 – slažem se	4 – slažem se	4 – slažem se	Ne							5 – potpuno se slažem	4 – slažem se	1 – nimalo se ne slažem
2020-04-27 11:42:31	2	2	1 – nimalo se ne slažem	2 – ne slažem se	4 – agree	4 – agree	3 – niti se slažem niti se ne slažem	2 – ne slažem se	jednako	jednako	opada	manje	manje	5 – potpuno se slažem	5 – potpuno se slažem	5 – potpuno se slažem	3 – niti se slažem niti se ne slažem	1 – nimalo se ne slažem	1 – nimalo se ne slažem	1 – nimalo se ne slažem	1 – nimalo se ne slažem	3 – niti se slažem niti se ne slažem	3 – niti se slažem niti se ne slažem	1 – nimalo se ne slažem	2 – ne slažem se	3 – niti se slažem niti se ne slažem	2 – ne slažem se	2 – ne slažem se	3 – niti se slažem niti se ne slažem	2 – ne slažem se	1 – nimalo se ne slažem	1 – nimalo se ne slažem	3 – niti se slažem niti se ne slažem	5 – potpuno se slažem	2 – ne slažem se	5 – potpuno se slažem	1 – nimalo se ne slažem	2 – ne slažem se	2 – ne slažem se	Ne							2 – ne slažem se	2 – ne slažem se	2 – ne slažem se
2020-04-27 11:42:47	4	3	4 – agree	5 – potpuno se slažem	4 – agree	4 – agree	2 – ne slažem se	4 – agree	jednako	jednako	jednaka je	jednako	jednako	4 – slažem se	5 – potpuno se slažem	5 – potpuno se slažem	5 – potpuno se slažem	4 – slažem se	4 – slažem se	2 – ne slažem se	5 – potpuno se slažem	5 – potpuno se slažem	2 – ne slažem se	5 – potpuno se slažem	5 – potpuno se slažem	4 – slažem se	5 – potpuno se slažem	5 – potpuno se slažem	4 – slažem se	4 – slažem se	4 – slažem se	4 – slažem se	4 – slažem se	2 – ne slažem se	5 – potpuno se slažem	1 – nimalo se ne slažem	4 – slažem se	5 – potpuno se slažem	5 – potpuno se slažem	Ne							3 – niti se slažem niti se ne slažem	3 – niti se slažem niti se ne slažem	1 – nimalo se ne slažem
2020-04-27 11:42:49	4	5	5 – potpuno se slažem	3 – niti se slažem niti se ne slažem	2 – ne slažem se	2 – ne slažem se	2 – ne slažem se	3 – niti se slažem niti se ne slažem	više	jednako	jednaka je	više	jednako	5 – potpuno se slažem	3 – niti se slažem niti se ne slažem	4 – slažem se	5 – potpuno se slažem	4 – slažem se	4 – slažem se	4 – slažem se	4 – slažem se	4 – slažem se	4 – slažem se	4 – slažem se	5 – potpuno se slažem	5 – potpuno se slažem	5 – potpuno se slažem	5 – potpuno se slažem	5 – potpuno se slažem	5 – potpuno se slažem	5 – potpuno se slažem	3 – niti se slažem niti se ne slažem	4 – slažem se	4 – slažem se	4 – slažem se	2 – ne slažem se	4 – slažem se	4 – slažem se	5 – potpuno se slažem	Ne							3 – niti se slažem niti se ne slažem	3 – niti se slažem niti se ne slažem	2 – ne slažem se
2020-04-27 11:42:51	4	3	5 – potpuno se slažem	3 – niti se slažem niti se ne slažem	2 – ne slažem se	2 – ne slažem se	2 – ne slažem se	2 – ne slažem se	jednako	češće	opada	jednako	manje	5 – potpuno se slažem	5 – potpuno se slažem	5 – potpuno se slažem	5 – potpuno se slažem	5 – potpuno se slažem	3 – niti se slažem niti se ne slažem	3 – niti se slažem niti se ne slažem	5 – potpuno se slažem	2 – ne slažem se	1 – nimalo se ne slažem	4 – slažem se	3 – niti se slažem niti se ne slažem	4 – slažem se	4 – slažem se	4 – slažem se	4 – slažem se	4 – slažem se	5 – potpuno se slažem	5 – potpuno se slažem	5 – potpuno se slažem	1 – nimalo se ne slažem	5 – potpuno se slažem	1 – nimalo se ne slažem	5 – potpuno se slažem	5 – potpuno se slažem	5 – potpuno se slažem	Da	2 – ne slažem se	5 – potpuno se slažem	2 – ne slažem se	1 – nimalo se ne slažem	5 – potpuno se slažem	5 – potpuno se slažem	2 – ne slažem se	2 – ne slažem se	2 – ne slažem se
2020-04-27 11:43:11	2	2	4 – agree	2 – ne slažem se	5 – potpuno se slažem	5 – potpuno se slažem	5 – potpuno se slažem	5 – potpuno se slažem	manje	jednako	opada	jednako	više	5 – potpuno se slažem	5 – potpuno se slažem	5 – potpuno se slažem	5 – potpuno se slažem	4 – slažem se	4 – slažem se	1 – nimalo se ne slažem	2 – ne slažem se	3 – niti se slažem niti se ne slažem	1 – nimalo se ne slažem	2 – ne slažem se	4 – slažem se	2 – ne slažem se	4 – slažem se	2 – ne slažem se	1 – nimalo se ne slažem	4 – slažem se	2 – ne slažem se	4 – slažem se	4 – slažem se	1 – nimalo se ne slažem	5 – potpuno se slažem	3 – niti se slažem niti se ne slažem	4 – slažem se	3 – niti se slažem niti se ne slažem	4 – slažem se	Da	1 – nimalo se ne slažem	1 – nimalo se ne slažem	1 – nimalo se ne slažem	5 – potpuno se slažem	3 – niti se slažem niti se ne slažem	3 – niti se slažem niti se ne slažem	4 – slažem se	5 – potpuno se slažem	4 – slažem se
2020-04-27 11:43:21	5	3	3 – niti se slažem niti se ne slažem	2 – ne slažem se	1 – nimalo se ne slažem	2 – ne slažem se	3 – niti se slažem niti se ne slažem	3 – niti se slažem niti se ne slažem	jednako	češće	jednaka je	jednako	manje	4 – slažem se	4 – slažem se	4 – slažem se	4 – slažem se	4 – slažem se	4 – slažem se	4 – slažem se	4 – slažem se	4 – slažem se	2 – ne slažem se	3 – niti se slažem niti se ne slažem	2 – ne slažem se	3 – niti se slažem niti se ne slažem	3 – niti se slažem niti se ne slažem	3 – niti se slažem niti se ne slažem	3 – niti se slažem niti se ne slažem	3 – niti se slažem niti se ne slažem	3 – niti se slažem niti se ne slažem	3 – niti se slažem niti se ne slažem	3 – niti se slažem niti se ne slažem	1 – nimalo se ne slažem	3 – niti se slažem niti se ne slažem	1 – nimalo se ne slažem	3 – niti se slažem niti se ne slažem	3 – niti se slažem niti se ne slažem	3 – niti se slažem niti se ne slažem	Da	1 – nimalo se ne slažem	4 – slažem se	1 – nimalo se ne slažem	4 – slažem se	4 – slažem se	4 – slažem se	4 – slažem se	3 – niti se slažem niti se ne slažem	3 – niti se slažem niti se ne slažem
2020-04-27 11:43:30	4	4	4 – agree	2 – ne slažem se	3 – niti se slažem niti se ne slažem	5 – potpuno se slažem	2 – ne slažem se	4 – agree	manje	jednako	jednaka je	manje	jednako	5 – potpuno se slažem	4 – slažem se	5 – potpuno se slažem	5 – potpuno se slažem	5 – potpuno se slažem	4 – slažem se	3 – niti se slažem niti se ne slažem	5 – potpuno se slažem	5 – potpuno se slažem	1 – nimalo se ne slažem	4 – slažem se	2 – ne slažem se	2 – ne slažem se	2 – ne slažem se	3 – niti se slažem niti se ne slažem	3 – niti se slažem niti se ne slažem	4 – slažem se	2 – ne slažem se	3 – niti se slažem niti se ne slažem	4 – slažem se	5 – potpuno se slažem	5 – potpuno se slažem	3 – niti se slažem niti se ne slažem	3 – niti se slažem niti se ne slažem	3 – niti se slažem niti se ne slažem	5 – potpuno se slažem	Ne							5 – potpuno se slažem	5 – potpuno se slažem	3 – niti se slažem niti se ne slažem
2020-04-27 11:45:02	4	3	4 – agree	2 – ne slažem se	3 – niti se slažem niti se ne slažem	4 – agree	1 – nimalo se ne slažem	5 – potpuno se slažem	jednako	jednako	jednaka je	jednako	manje	4 – slažem se	3 – niti se slažem niti se ne slažem	5 – potpuno se slažem	3 – niti se slažem niti se ne slažem	4 – slažem se	4 – slažem se	4 – slažem se	4 – slažem se	4 – slažem se	1 – nimalo se ne slažem	4 – slažem se	4 – slažem se	4 – slažem se	4 – slažem se	4 – slažem se	4 – slažem se	4 – slažem se	5 – potpuno se slažem	4 – slažem se	4 – slažem se	1 – nimalo se ne slažem	4 – slažem se	2 – ne slažem se	4 – slažem se	4 – slažem se	4 – slažem se	Ne							3 – niti se slažem niti se ne slažem	3 – niti se slažem niti se ne slažem	3 – niti se slažem niti se ne slažem
2020-04-27 11:45:05	2	2	4 – agree	1 – nimalo se ne slažem	2 – ne slažem se	2 – ne slažem se	3 – niti se slažem niti se ne slažem	4 – agree	jednako	rjeđe	jednaka je	jednako	manje	4 – slažem se	5 – potpuno se slažem	5 – potpuno se slažem	4 – slažem se	1 – nimalo se ne slažem	1 – nimalo se ne slažem	1 – nimalo se ne slažem	1 – nimalo se ne slažem	3 – niti se slažem niti se ne slažem	1 – nimalo se ne slažem	3 – niti se slažem niti se ne slažem	2 – ne slažem se	1 – nimalo se ne slažem	1 – nimalo se ne slažem	1 – nimalo se ne slažem	1 – nimalo se ne slažem	2 – ne slažem se	1 – nimalo se ne slažem	1 – nimalo se ne slažem	1 – nimalo se ne slažem	5 – potpuno se slažem	1 – nimalo se ne slažem	5 – potpuno se slažem	1 – nimalo se ne slažem	1 – nimalo se ne slažem	1 – nimalo se ne slažem	Ne							3 – niti se slažem niti se ne slažem	3 – niti se slažem niti se ne slažem	3 – niti se slažem niti se ne slažem
2020-04-27 11:45:27	3	2	3 – niti se slažem niti se ne slažem	2 – ne slažem se	5 – potpuno se slažem	5 – potpuno se slažem	4 – agree	5 – potpuno se slažem	manje	jednako	opada	manje	više	4 – slažem se	4 – slažem se	4 – slažem se	3 – niti se slažem niti se ne slažem	3 – niti se slažem niti se ne slažem	2 – ne slažem se	3 – niti se slažem niti se ne slažem	3 – niti se slažem niti se ne slažem	3 – niti se slažem niti se ne slažem	1 – nimalo se ne slažem	2 – ne slažem se	2 – ne slažem se	1 – nimalo se ne slažem	1 – nimalo se ne slažem	3 – niti se slažem niti se ne slažem	2 – ne slažem se	1 – nimalo se ne slažem	2 – ne slažem se	2 – ne slažem se	2 – ne slažem se	5 – potpuno se slažem	3 – niti se slažem niti se ne slažem	5 – potpuno se slažem	2 – ne slažem se	2 – ne slažem se	3 – niti se slažem niti se ne slažem	Ne							5 – potpuno se slažem	5 – potpuno se slažem	3 – niti se slažem niti se ne slažem
2020-04-27 11:46:02	5	3	5 – potpuno se slažem	5 – potpuno se slažem	1 – nimalo se ne slažem	1 – nimalo se ne slažem	1 – nimalo se ne slažem	3 – niti se slažem niti se ne slažem	više	češće	raste	više	jednako	5 – potpuno se slažem	5 – potpuno se slažem	5 – potpuno se slažem	5 – potpuno se slažem	5 – potpuno se slažem	5 – potpuno se slažem	5 – potpuno se slažem	5 – potpuno se slažem	5 – potpuno se slažem	5 – potpuno se slažem	3 – niti se slažem niti se ne slažem	3 – niti se slažem niti se ne slažem	3 – niti se slažem niti se ne slažem	3 – niti se slažem niti se ne slažem	3 – niti se slažem niti se ne slažem	3 – niti se slažem niti se ne slažem	5 – potpuno se slažem	4 – slažem se	4 – slažem se	4 – slažem se	2 – ne slažem se	1 – nimalo se ne slažem	1 – nimalo se ne slažem	5 – potpuno se slažem	5 – potpuno se slažem	5 – potpuno se slažem	Da	1 – nimalo se ne slažem	1 – nimalo se ne slažem	1 – nimalo se ne slažem	3 – niti se slažem niti se ne slažem	3 – niti se slažem niti se ne slažem	1 – nimalo se ne slažem	1 – nimalo se ne slažem	1 – nimalo se ne slažem	1 – nimalo se ne slažem
2020-04-27 11:46:41	4	4	4 – agree	3 – niti se slažem niti se ne slažem	3 – niti se slažem niti se ne slažem	4 – agree	3 – niti se slažem niti se ne slažem	5 – potpuno se slažem	jednako	češće	opada	više	jednako	5 – potpuno se slažem	5 – potpuno se slažem	5 – potpuno se slažem	5 – potpuno se slažem	5 – potpuno se slažem	5 – potpuno se slažem	2 – ne slažem se	4 – slažem se	1 – nimalo se ne slažem	1 – nimalo se ne slažem	3 – niti se slažem niti se ne slažem	2 – ne slažem se	3 – niti se slažem niti se ne slažem	4 – slažem se	4 – slažem se	4 – slažem se	4 – slažem se	5 – potpuno se slažem	5 – potpuno se slažem	4 – slažem se	3 – niti se slažem niti se ne slažem	5 – potpuno se slažem	4 – slažem se	5 – potpuno se slažem	4 – slažem se	5 – potpuno se slažem	Da	3 – niti se slažem niti se ne slažem	5 – potpuno se slažem	3 – niti se slažem niti se ne slažem	1 – nimalo se ne slažem	4 – slažem se	5 – potpuno se slažem	2 – ne slažem se	1 – nimalo se ne slažem	1 – nimalo se ne slažem
2020-04-27 11:46:52	2	3	4 – agree	2 – ne slažem se	5 – potpuno se slažem	5 – potpuno se slažem	4 – agree	5 – potpuno se slažem	manje	jednako	jednaka je	manje	jednako	5 – potpuno se slažem	4 – slažem se	5 – potpuno se slažem	5 – potpuno se slažem	4 – slažem se	4 – slažem se	4 – slažem se	4 – slažem se	3 – niti se slažem niti se ne slažem	3 – niti se slažem niti se ne slažem	4 – slažem se	4 – slažem se	4 – slažem se	3 – niti se slažem niti se ne slažem	3 – niti se slažem niti se ne slažem	4 – slažem se	4 – slažem se	5 – potpuno se slažem	3 – niti se slažem niti se ne slažem	5 – potpuno se slažem	5 – potpuno se slažem	5 – potpuno se slažem	5 – potpuno se slažem	4 – slažem se	4 – slažem se	4 – slažem se	Ne							5 – potpuno se slažem	5 – potpuno se slažem	4 – slažem se
2020-04-27 11:47:11	5	5	5 – potpuno se slažem	3 – niti se slažem niti se ne slažem	1 – nimalo se ne slažem	2 – ne slažem se	1 – nimalo se ne slažem	3 – niti se slažem niti se ne slažem	više	češće	raste	više	manje	5 – potpuno se slažem	5 – potpuno se slažem	5 – potpuno se slažem	3 – niti se slažem niti se ne slažem	5 – potpuno se slažem	5 – potpuno se slažem	2 – ne slažem se	4 – slažem se	4 – slažem se	3 – niti se slažem niti se ne slažem	4 – slažem se	4 – slažem se	5 – potpuno se slažem	5 – potpuno se slažem	5 – potpuno se slažem	4 – slažem se	4 – slažem se	5 – potpuno se slažem	5 – potpuno se slažem	5 – potpuno se slažem	1 – nimalo se ne slažem	5 – potpuno se slažem	1 – nimalo se ne slažem	5 – potpuno se slažem	5 – potpuno se slažem	5 – potpuno se slažem	Da	2 – ne slažem se	2 – ne slažem se	4 – slažem se	2 – ne slažem se	5 – potpuno se slažem	5 – potpuno se slažem	1 – nimalo se ne slažem	1 – nimalo se ne slažem	1 – nimalo se ne slažem
2020-04-27 11:47:53	2	3	5 – potpuno se slažem	2 – ne slažem se	5 – potpuno se slažem	5 – potpuno se slažem	5 – potpuno se slažem	5 – potpuno se slažem	manje	rjeđe	opada	manje	manje	5 – potpuno se slažem	5 – potpuno se slažem	5 – potpuno se slažem	5 – potpuno se slažem	1 – nimalo se ne slažem	2 – ne slažem se	3 – niti se slažem niti se ne slažem	2 – ne slažem se	3 – niti se slažem niti se ne slažem	3 – niti se slažem niti se ne slažem	2 – ne slažem se	3 – niti se slažem niti se ne slažem	3 – niti se slažem niti se ne slažem	2 – ne slažem se	2 – ne slažem se	2 – ne slažem se	2 – ne slažem se	1 – nimalo se ne slažem	1 – nimalo se ne slažem	1 – nimalo se ne slažem	5 – potpuno se slažem	4 – slažem se	5 – potpuno se slažem	2 – ne slažem se	2 – ne slažem se	2 – ne slažem se	Ne							5 – potpuno se slažem	5 – potpuno se slažem	5 – potpuno se slažem
2020-04-27 11:48:54	4	3	2 – ne slažem se	2 – ne slažem se	1 – nimalo se ne slažem	2 – ne slažem se	1 – nimalo se ne slažem	2 – ne slažem se	jednako	jednako	jednaka je	manje	više	1 – nimalo se ne slažem	3 – niti se slažem niti se ne slažem	3 – niti se slažem niti se ne slažem	1 – nimalo se ne slažem	4 – slažem se	4 – slažem se	2 – ne slažem se	2 – ne slažem se	2 – ne slažem se	1 – nimalo se ne slažem	3 – niti se slažem niti se ne slažem	3 – niti se slažem niti se ne slažem	5 – potpuno se slažem	4 – slažem se	4 – slažem se	3 – niti se slažem niti se ne slažem	3 – niti se slažem niti se ne slažem	3 – niti se slažem niti se ne slažem	3 – niti se slažem niti se ne slažem	3 – niti se slažem niti se ne slažem	3 – niti se slažem niti se ne slažem	3 – niti se slažem niti se ne slažem	2 – ne slažem se	2 – ne slažem se	4 – slažem se	4 – slažem se	Da	1 – nimalo se ne slažem	2 – ne slažem se	3 – niti se slažem niti se ne slažem	2 – ne slažem se	3 – niti se slažem niti se ne slažem	4 – slažem se	3 – niti se slažem niti se ne slažem	3 – niti se slažem niti se ne slažem	2 – ne slažem se
2020-04-27 11:49:04	1	2	5 – potpuno se slažem	1 – nimalo se ne slažem	5 – potpuno se slažem	5 – potpuno se slažem	1 – nimalo se ne slažem	5 – potpuno se slažem	manje	rjeđe	opada	manje	jednako	5 – potpuno se slažem	4 – slažem se	5 – potpuno se slažem	1 – nimalo se ne slažem	1 – nimalo se ne slažem	3 – niti se slažem niti se ne slažem	1 – nimalo se ne slažem	3 – niti se slažem niti se ne slažem	4 – slažem se	1 – nimalo se ne slažem	1 – nimalo se ne slažem	1 – nimalo se ne slažem	1 – nimalo se ne slažem	1 – nimalo se ne slažem	1 – nimalo se ne slažem	1 – nimalo se ne slažem	3 – niti se slažem niti se ne slažem	1 – nimalo se ne slažem	1 – nimalo se ne slažem	3 – niti se slažem niti se ne slažem	5 – potpuno se slažem	3 – niti se slažem niti se ne slažem	5 – potpuno se slažem	3 – niti se slažem niti se ne slažem	1 – nimalo se ne slažem	1 – nimalo se ne slažem	Ne							5 – potpuno se slažem	5 – potpuno se slažem	5 – potpuno se slažem
2020-04-27 11:49:46	4	3	4 – agree	2 – ne slažem se	5 – potpuno se slažem	5 – potpuno se slažem	4 – agree	5 – potpuno se slažem	manje	rjeđe	opada	manje	manje	5 – potpuno se slažem	5 – potpuno se slažem	5 – potpuno se slažem	4 – slažem se	4 – slažem se	4 – slažem se	4 – slažem se	4 – slažem se	5 – potpuno se slažem	3 – niti se slažem niti se ne slažem	3 – niti se slažem niti se ne slažem	4 – slažem se	2 – ne slažem se	3 – niti se slažem niti se ne slažem	1 – nimalo se ne slažem	4 – slažem se	4 – slažem se	2 – ne slažem se	5 – potpuno se slažem	5 – potpuno se slažem	5 – potpuno se slažem	5 – potpuno se slažem	5 – potpuno se slažem	3 – niti se slažem niti se ne slažem	2 – ne slažem se	2 – ne slažem se	Ne							5 – potpuno se slažem	5 – potpuno se slažem	5 – potpuno se slažem
2020-04-27 11:50:23	4	3	4 – agree	4 – agree	4 – agree	3 – niti se slažem niti se ne slažem	2 – ne slažem se	3 – niti se slažem niti se ne slažem	jednako	jednako	jednaka je	jednako	jednako	4 – slažem se	4 – slažem se	2 – ne slažem se	3 – niti se slažem niti se ne slažem	4 – slažem se	4 – slažem se	4 – slažem se	4 – slažem se	4 – slažem se	2 – ne slažem se	4 – slažem se	4 – slažem se	4 – slažem se	4 – slažem se	4 – slažem se	4 – slažem se	4 – slažem se	4 – slažem se	4 – slažem se	4 – slažem se	2 – ne slažem se	4 – slažem se	4 – slažem se	4 – slažem se	4 – slažem se	4 – slažem se	Ne							2 – ne slažem se	2 – ne slažem se	2 – ne slažem se
2020-04-27 11:50:32	3	2	4 – agree	1 – nimalo se ne slažem	3 – niti se slažem niti se ne slažem	4 – agree	2 – ne slažem se	5 – potpuno se slažem	manje	rjeđe	jednaka je	manje	više	5 – potpuno se slažem	4 – slažem se	5 – potpuno se slažem	5 – potpuno se slažem	2 – ne slažem se	2 – ne slažem se	1 – nimalo se ne slažem	2 – ne slažem se	4 – slažem se	1 – nimalo se ne slažem	3 – niti se slažem niti se ne slažem	3 – niti se slažem niti se ne slažem	2 – ne slažem se	4 – slažem se	1 – nimalo se ne slažem	1 – nimalo se ne slažem	4 – slažem se	1 – nimalo se ne slažem	1 – nimalo se ne slažem	2 – ne slažem se	5 – potpuno se slažem	5 – potpuno se slažem	5 – potpuno se slažem	1 – nimalo se ne slažem	2 – ne slažem se	2 – ne slažem se	Ne							4 – slažem se	4 – slažem se	5 – potpuno se slažem
2020-04-27 11:50:39	2	2	2 – ne slažem se	1 – nimalo se ne slažem	1 – nimalo se ne slažem	3 – niti se slažem niti se ne slažem	2 – ne slažem se	2 – ne slažem se	manje	rjeđe	opada	manje	više	5 – potpuno se slažem	1 – nimalo se ne slažem	5 – potpuno se slažem	1 – nimalo se ne slažem	2 – ne slažem se	2 – ne slažem se	3 – niti se slažem niti se ne slažem	3 – niti se slažem niti se ne slažem	5 – potpuno se slažem	1 – nimalo se ne slažem	3 – niti se slažem niti se ne slažem	1 – nimalo se ne slažem	1 – nimalo se ne slažem	1 – nimalo se ne slažem	3 – niti se slažem niti se ne slažem	1 – nimalo se ne slažem	1 – nimalo se ne slažem	1 – nimalo se ne slažem	5 – potpuno se slažem	5 – potpuno se slažem	5 – potpuno se slažem	5 – potpuno se slažem	5 – potpuno se slažem	1 – nimalo se ne slažem	1 – nimalo se ne slažem	1 – nimalo se ne slažem	Da	1 – nimalo se ne slažem	2 – ne slažem se	5 – potpuno se slažem	1 – nimalo se ne slažem	1 – nimalo se ne slažem	5 – potpuno se slažem	3 – niti se slažem niti se ne slažem	3 – niti se slažem niti se ne slažem	1 – nimalo se ne slažem
2020-04-27 11:50:42	3	2	4 – agree	1 – nimalo se ne slažem	5 – potpuno se slažem	5 – potpuno se slažem	4 – agree	4 – agree	manje	jednako	opada	manje	manje	4 – slažem se	4 – slažem se	4 – slažem se	2 – ne slažem se	4 – slažem se	4 – slažem se	2 – ne slažem se	3 – niti se slažem niti se ne slažem	4 – slažem se	1 – nimalo se ne slažem	2 – ne slažem se	2 – ne slažem se	2 – ne slažem se	2 – ne slažem se	2 – ne slažem se	2 – ne slažem se	3 – niti se slažem niti se ne slažem	1 – nimalo se ne slažem	3 – niti se slažem niti se ne slažem	3 – niti se slažem niti se ne slažem	5 – potpuno se slažem	2 – ne slažem se	5 – potpuno se slažem	2 – ne slažem se	2 – ne slažem se	4 – slažem se	Ne							5 – potpuno se slažem	5 – potpuno se slažem	4 – slažem se
2020-04-27 11:51:59	3	3	4 – agree	4 – agree	5 – potpuno se slažem	5 – potpuno se slažem	3 – niti se slažem niti se ne slažem	3 – niti se slažem niti se ne slažem	manje	jednako	opada	manje	manje	5 – potpuno se slažem	5 – potpuno se slažem	5 – potpuno se slažem	5 – potpuno se slažem	4 – slažem se	4 – slažem se	4 – slažem se	4 – slažem se	4 – slažem se	2 – ne slažem se	4 – slažem se	4 – slažem se	2 – ne slažem se	3 – niti se slažem niti se ne slažem	4 – slažem se	3 – niti se slažem niti se ne slažem	3 – niti se slažem niti se ne slažem	3 – niti se slažem niti se ne slažem	3 – niti se slažem niti se ne slažem	4 – slažem se	2 – ne slažem se	4 – slažem se	4 – slažem se	3 – niti se slažem niti se ne slažem	3 – niti se slažem niti se ne slažem	3 – niti se slažem niti se ne slažem	Ne							5 – potpuno se slažem	5 – potpuno se slažem	3 – niti se slažem niti se ne slažem
2020-04-27 11:52:36	5	5	5 – potpuno se slažem	4 – agree	1 – nimalo se ne slažem	2 – ne slažem se	1 – nimalo se ne slažem	4 – agree	više	češće	jednaka je	više	jednako	5 – potpuno se slažem	3 – niti se slažem niti se ne slažem	5 – potpuno se slažem	4 – slažem se	5 – potpuno se slažem	5 – potpuno se slažem	5 – potpuno se slažem	5 – potpuno se slažem	5 – potpuno se slažem	3 – niti se slažem niti se ne slažem	5 – potpuno se slažem	5 – potpuno se slažem	5 – potpuno se slažem	4 – slažem se	5 – potpuno se slažem	5 – potpuno se slažem	5 – potpuno se slažem	5 – potpuno se slažem	5 – potpuno se slažem	5 – potpuno se slažem	1 – nimalo se ne slažem	5 – potpuno se slažem	1 – nimalo se ne slažem	5 – potpuno se slažem	5 – potpuno se slažem	5 – potpuno se slažem	Da	1 – nimalo se ne slažem	3 – niti se slažem niti se ne slažem	1 – nimalo se ne slažem	2 – ne slažem se	5 – potpuno se slažem	5 – potpuno se slažem	3 – niti se slažem niti se ne slažem	4 – slažem se	4 – slažem se
2020-04-27 11:53:10	2	3	3 – niti se slažem niti se ne slažem	5 – potpuno se slažem	5 – potpuno se slažem	5 – potpuno se slažem	3 – niti se slažem niti se ne slažem	5 – potpuno se slažem	manje	jednako	opada	manje	više	5 – potpuno se slažem	4 – slažem se	3 – niti se slažem niti se ne slažem	2 – ne slažem se	5 – potpuno se slažem	5 – potpuno se slažem	5 – potpuno se slažem	5 – potpuno se slažem	5 – potpuno se slažem	5 – potpuno se slažem	5 – potpuno se slažem	5 – potpuno se slažem	3 – niti se slažem niti se ne slažem	3 – niti se slažem niti se ne slažem	5 – potpuno se slažem	5 – potpuno se slažem	5 – potpuno se slažem	5 – potpuno se slažem	4 – slažem se	5 – potpuno se slažem	1 – nimalo se ne slažem	5 – potpuno se slažem	3 – niti se slažem niti se ne slažem	5 – potpuno se slažem	4 – slažem se	5 – potpuno se slažem	Ne							3 – niti se slažem niti se ne slažem	5 – potpuno se slažem	3 – niti se slažem niti se ne slažem
2020-04-27 11:53:13	3	2	3 – niti se slažem niti se ne slažem	3 – niti se slažem niti se ne slažem	5 – potpuno se slažem	5 – potpuno se slažem	5 – potpuno se slažem	5 – potpuno se slažem	manje	rjeđe	opada	manje	manje	5 – potpuno se slažem	4 – slažem se	4 – slažem se	3 – niti se slažem niti se ne slažem	3 – niti se slažem niti se ne slažem	3 – niti se slažem niti se ne slažem	3 – niti se slažem niti se ne slažem	3 – niti se slažem niti se ne slažem	3 – niti se slažem niti se ne slažem	3 – niti se slažem niti se ne slažem	4 – slažem se	4 – slažem se	4 – slažem se	3 – niti se slažem niti se ne slažem	2 – ne slažem se	3 – niti se slažem niti se ne slažem	3 – niti se slažem niti se ne slažem	1 – nimalo se ne slažem	4 – slažem se	4 – slažem se	5 – potpuno se slažem	4 – slažem se	5 – potpuno se slažem	3 – niti se slažem niti se ne slažem	2 – ne slažem se	2 – ne slažem se	Ne							5 – potpuno se slažem	5 – potpuno se slažem	5 – potpuno se slažem
2020-04-27 11:53:16	3	2	5 – potpuno se slažem	2 – ne slažem se	4 – agree	4 – agree	3 – niti se slažem niti se ne slažem	5 – potpuno se slažem	manje	rjeđe	jednaka je	manje	jednako	5 – potpuno se slažem	5 – potpuno se slažem	5 – potpuno se slažem	5 – potpuno se slažem	4 – slažem se	3 – niti se slažem niti se ne slažem	2 – ne slažem se	2 – ne slažem se	5 – potpuno se slažem	1 – nimalo se ne slažem	4 – slažem se	4 – slažem se	4 – slažem se	4 – slažem se	4 – slažem se	2 – ne slažem se	4 – slažem se	4 – slažem se	3 – niti se slažem niti se ne slažem	4 – slažem se	1 – nimalo se ne slažem	4 – slažem se	4 – slažem se	3 – niti se slažem niti se ne slažem	3 – niti se slažem niti se ne slažem	4 – slažem se	Ne							5 – potpuno se slažem	5 – potpuno se slažem	5 – potpuno se slažem
2020-04-27 11:53:25	4	3	5 – potpuno se slažem	3 – niti se slažem niti se ne slažem	5 – potpuno se slažem	5 – potpuno se slažem	3 – niti se slažem niti se ne slažem	5 – potpuno se slažem	manje	jednako	opada	jednako	jednako	5 – potpuno se slažem	5 – potpuno se slažem	5 – potpuno se slažem	5 – potpuno se slažem	4 – slažem se	5 – potpuno se slažem	5 – potpuno se slažem	5 – potpuno se slažem	4 – slažem se	5 – potpuno se slažem	4 – slažem se	4 – slažem se	3 – niti se slažem niti se ne slažem	2 – ne slažem se	2 – ne slažem se	3 – niti se slažem niti se ne slažem	4 – slažem se	5 – potpuno se slažem	5 – potpuno se slažem	4 – slažem se	2 – ne slažem se	5 – potpuno se slažem	3 – niti se slažem niti se ne slažem	3 – niti se slažem niti se ne slažem	4 – slažem se	5 – potpuno se slažem	Ne							5 – potpuno se slažem	5 – potpuno se slažem	5 – potpuno se slažem
2020-04-27 11:53:31	3	2	5 – potpuno se slažem	5 – potpuno se slažem	2 – ne slažem se	2 – ne slažem se	1 – nimalo se ne slažem	4 – agree	više	jednako	raste	jednako	manje	5 – potpuno se slažem	5 – potpuno se slažem	5 – potpuno se slažem	5 – potpuno se slažem	4 – slažem se	3 – niti se slažem niti se ne slažem	1 – nimalo se ne slažem	4 – slažem se	3 – niti se slažem niti se ne slažem	1 – nimalo se ne slažem	4 – slažem se	4 – slažem se	3 – niti se slažem niti se ne slažem	2 – ne slažem se	2 – ne slažem se	3 – niti se slažem niti se ne slažem	2 – ne slažem se	1 – nimalo se ne slažem	1 – nimalo se ne slažem	2 – ne slažem se	5 – potpuno se slažem	4 – slažem se	4 – slažem se	2 – ne slažem se	2 – ne slažem se	4 – slažem se	Ne							5 – potpuno se slažem	5 – potpuno se slažem	4 – slažem se
2020-04-27 11:53:45	5	4	5 – potpuno se slažem	4 – agree	3 – niti se slažem niti se ne slažem	4 – agree	1 – nimalo se ne slažem	3 – niti se slažem niti se ne slažem	jednako	češće	jednaka je	jednako	jednako	3 – niti se slažem niti se ne slažem	5 – potpuno se slažem	5 – potpuno se slažem	3 – niti se slažem niti se ne slažem	5 – potpuno se slažem	5 – potpuno se slažem	3 – niti se slažem niti se ne slažem	5 – potpuno se slažem	4 – slažem se	5 – potpuno se slažem	5 – potpuno se slažem	5 – potpuno se slažem	5 – potpuno se slažem	5 – potpuno se slažem	5 – potpuno se slažem	3 – niti se slažem niti se ne slažem	5 – potpuno se slažem	5 – potpuno se slažem	5 – potpuno se slažem	5 – potpuno se slažem	1 – nimalo se ne slažem	5 – potpuno se slažem	3 – niti se slažem niti se ne slažem	5 – potpuno se slažem	4 – slažem se	5 – potpuno se slažem	Ne							3 – niti se slažem niti se ne slažem	3 – niti se slažem niti se ne slažem	2 – ne slažem se
2020-04-27 11:53:47	5	5	5 – potpuno se slažem	3 – niti se slažem niti se ne slažem	1 – nimalo se ne slažem	1 – nimalo se ne slažem	1 – nimalo se ne slažem	1 – nimalo se ne slažem	više	jednako	raste	jednako	više	5 – potpuno se slažem	5 – potpuno se slažem	5 – potpuno se slažem	1 – nimalo se ne slažem	4 – slažem se	4 – slažem se	4 – slažem se	4 – slažem se	4 – slažem se	1 – nimalo se ne slažem	3 – niti se slažem niti se ne slažem	5 – potpuno se slažem	5 – potpuno se slažem	5 – potpuno se slažem	5 – potpuno se slažem	5 – potpuno se slažem	5 – potpuno se slažem	1 – nimalo se ne slažem	5 – potpuno se slažem	5 – potpuno se slažem	5 – potpuno se slažem	5 – potpuno se slažem	1 – nimalo se ne slažem	5 – potpuno se slažem	5 – potpuno se slažem	5 – potpuno se slažem	Ne							1 – nimalo se ne slažem	1 – nimalo se ne slažem	1 – nimalo se ne slažem
2020-04-27 11:53:51	4	4	4 – agree	4 – agree	3 – niti se slažem niti se ne slažem	3 – niti se slažem niti se ne slažem	2 – ne slažem se	5 – potpuno se slažem	više	jednako	jednaka je	jednako	jednako	4 – slažem se	4 – slažem se	4 – slažem se	2 – ne slažem se	4 – slažem se	4 – slažem se	4 – slažem se	4 – slažem se	3 – niti se slažem niti se ne slažem	3 – niti se slažem niti se ne slažem	4 – slažem se	4 – slažem se	4 – slažem se	4 – slažem se	4 – slažem se	4 – slažem se	4 – slažem se	3 – niti se slažem niti se ne slažem	4 – slažem se	4 – slažem se	3 – niti se slažem niti se ne slažem	4 – slažem se	3 – niti se slažem niti se ne slažem	4 – slažem se	4 – slažem se	4 – slažem se	Ne							4 – slažem se	4 – slažem se	3 – niti se slažem niti se ne slažem
2020-04-27 11:54:00	2	2	4 – agree	1 – nimalo se ne slažem	5 – potpuno se slažem	5 – potpuno se slažem	4 – agree	5 – potpuno se slažem	manje	jednako	opada	manje	više	5 – potpuno se slažem	5 – potpuno se slažem	4 – slažem se	3 – niti se slažem niti se ne slažem	4 – slažem se	3 – niti se slažem niti se ne slažem	1 – nimalo se ne slažem	2 – ne slažem se	4 – slažem se	1 – nimalo se ne slažem	2 – ne slažem se	3 – niti se slažem niti se ne slažem	4 – slažem se	2 – ne slažem se	2 – ne slažem se	3 – niti se slažem niti se ne slažem	2 – ne slažem se	1 – nimalo se ne slažem	3 – niti se slažem niti se ne slažem	3 – niti se slažem niti se ne slažem	5 – potpuno se slažem	3 – niti se slažem niti se ne slažem	5 – potpuno se slažem	2 – ne slažem se	3 – niti se slažem niti se ne slažem	3 – niti se slažem niti se ne slažem	Ne							5 – potpuno se slažem	5 – potpuno se slažem	5 – potpuno se slažem
2020-04-27 11:54:38	3	2	2 – ne slažem se	4 – agree	5 – potpuno se slažem	5 – potpuno se slažem	3 – niti se slažem niti se ne slažem	5 – potpuno se slažem	manje	jednako	opada	jednako	jednako	5 – potpuno se slažem	5 – potpuno se slažem	5 – potpuno se slažem	5 – potpuno se slažem	5 – potpuno se slažem	5 – potpuno se slažem	5 – potpuno se slažem	5 – potpuno se slažem	5 – potpuno se slažem	5 – potpuno se slažem	5 – potpuno se slažem	5 – potpuno se slažem	5 – potpuno se slažem	5 – potpuno se slažem	5 – potpuno se slažem	4 – slažem se	4 – slažem se	5 – potpuno se slažem	5 – potpuno se slažem	5 – potpuno se slažem	1 – nimalo se ne slažem	4 – slažem se	5 – potpuno se slažem	4 – slažem se	4 – slažem se	4 – slažem se	Ne							5 – potpuno se slažem	5 – potpuno se slažem	5 – potpuno se slažem
2020-04-27 11:54:43	4	3	3 – niti se slažem niti se ne slažem	5 – potpuno se slažem	4 – agree	5 – potpuno se slažem	1 – nimalo se ne slažem	1 – nimalo se ne slažem	jednako	češće	jednaka je	jednako	više	5 – potpuno se slažem	5 – potpuno se slažem	5 – potpuno se slažem	5 – potpuno se slažem	5 – potpuno se slažem	5 – potpuno se slažem	5 – potpuno se slažem	3 – niti se slažem niti se ne slažem	5 – potpuno se slažem	5 – potpuno se slažem	3 – niti se slažem niti se ne slažem	5 – potpuno se slažem	5 – potpuno se slažem	5 – potpuno se slažem	5 – potpuno se slažem	3 – niti se slažem niti se ne slažem	5 – potpuno se slažem	5 – potpuno se slažem	5 – potpuno se slažem	5 – potpuno se slažem	1 – nimalo se ne slažem	5 – potpuno se slažem	1 – nimalo se ne slažem	5 – potpuno se slažem	5 – potpuno se slažem	5 – potpuno se slažem	Da	1 – nimalo se ne slažem	1 – nimalo se ne slažem	5 – potpuno se slažem	5 – potpuno se slažem	5 – potpuno se slažem	5 – potpuno se slažem	1 – nimalo se ne slažem	1 – nimalo se ne slažem	1 – nimalo se ne slažem
2020-04-27 11:54:50	5	3	5 – potpuno se slažem	4 – agree	4 – agree	4 – agree	2 – ne slažem se	3 – niti se slažem niti se ne slažem	jednako	jednako	jednaka je	manje	manje	5 – potpuno se slažem	5 – potpuno se slažem	5 – potpuno se slažem	5 – potpuno se slažem	5 – potpuno se slažem	5 – potpuno se slažem	3 – niti se slažem niti se ne slažem	4 – slažem se	5 – potpuno se slažem	4 – slažem se	3 – niti se slažem niti se ne slažem	4 – slažem se	5 – potpuno se slažem	5 – potpuno se slažem	5 – potpuno se slažem	5 – potpuno se slažem	5 – potpuno se slažem	5 – potpuno se slažem	5 – potpuno se slažem	5 – potpuno se slažem	1 – nimalo se ne slažem	5 – potpuno se slažem	3 – niti se slažem niti se ne slažem	4 – slažem se	5 – potpuno se slažem	5 – potpuno se slažem	Ne							1 – nimalo se ne slažem	1 – nimalo se ne slažem	1 – nimalo se ne slažem
2020-04-27 11:55:02	3	3	5 – potpuno se slažem	3 – niti se slažem niti se ne slažem	3 – niti se slažem niti se ne slažem	3 – niti se slažem niti se ne slažem	3 – niti se slažem niti se ne slažem	3 – niti se slažem niti se ne slažem	manje	rjeđe	opada	manje	jednako	4 – slažem se	4 – slažem se	2 – ne slažem se	3 – niti se slažem niti se ne slažem	4 – slažem se	4 – slažem se	4 – slažem se	3 – niti se slažem niti se ne slažem	5 – potpuno se slažem	1 – nimalo se ne slažem	2 – ne slažem se	5 – potpuno se slažem	5 – potpuno se slažem	5 – potpuno se slažem	5 – potpuno se slažem	5 – potpuno se slažem	5 – potpuno se slažem	5 – potpuno se slažem	5 – potpuno se slažem	5 – potpuno se slažem	5 – potpuno se slažem	5 – potpuno se slažem	5 – potpuno se slažem	5 – potpuno se slažem	5 – potpuno se slažem	5 – potpuno se slažem	Ne							3 – niti se slažem niti se ne slažem	3 – niti se slažem niti se ne slažem	3 – niti se slažem niti se ne slažem
2020-04-27 11:55:11	5	3	4 – agree	3 – niti se slažem niti se ne slažem	3 – niti se slažem niti se ne slažem	4 – agree	1 – nimalo se ne slažem	2 – ne slažem se	jednako	češće	raste	više	jednako	4 – slažem se	4 – slažem se	5 – potpuno se slažem	5 – potpuno se slažem	5 – potpuno se slažem	5 – potpuno se slažem	5 – potpuno se slažem	5 – potpuno se slažem	3 – niti se slažem niti se ne slažem	5 – potpuno se slažem	3 – niti se slažem niti se ne slažem	4 – slažem se	5 – potpuno se slažem	5 – potpuno se slažem	5 – potpuno se slažem	5 – potpuno se slažem	5 – potpuno se slažem	5 – potpuno se slažem	5 – potpuno se slažem	5 – potpuno se slažem	1 – nimalo se ne slažem	5 – potpuno se slažem	1 – nimalo se ne slažem	5 – potpuno se slažem	5 – potpuno se slažem	5 – potpuno se slažem	Ne							2 – ne slažem se	3 – niti se slažem niti se ne slažem	3 – niti se slažem niti se ne slažem
2020-04-27 11:55:24	5	5	5 – potpuno se slažem	5 – potpuno se slažem	5 – potpuno se slažem	5 – potpuno se slažem	1 – nimalo se ne slažem	3 – niti se slažem niti se ne slažem	jednako	jednako	raste	više	jednako	5 – potpuno se slažem	5 – potpuno se slažem	5 – potpuno se slažem	5 – potpuno se slažem	5 – potpuno se slažem	5 – potpuno se slažem	4 – slažem se	5 – potpuno se slažem	5 – potpuno se slažem	3 – niti se slažem niti se ne slažem	5 – potpuno se slažem	5 – potpuno se slažem	5 – potpuno se slažem	5 – potpuno se slažem	5 – potpuno se slažem	5 – potpuno se slažem	5 – potpuno se slažem	4 – slažem se	5 – potpuno se slažem	5 – potpuno se slažem	3 – niti se slažem niti se ne slažem	5 – potpuno se slažem	3 – niti se slažem niti se ne slažem	5 – potpuno se slažem	5 – potpuno se slažem	5 – potpuno se slažem	Ne							4 – slažem se	4 – slažem se	1 – nimalo se ne slažem
2020-04-27 11:55:29	5	3	5 – potpuno se slažem	4 – agree	3 – niti se slažem niti se ne slažem	4 – agree	1 – nimalo se ne slažem	4 – agree	više	jednako	raste	jednako	manje	5 – potpuno se slažem	5 – potpuno se slažem	5 – potpuno se slažem	5 – potpuno se slažem	4 – slažem se	5 – potpuno se slažem	5 – potpuno se slažem	4 – slažem se	4 – slažem se	2 – ne slažem se	4 – slažem se	5 – potpuno se slažem	5 – potpuno se slažem	5 – potpuno se slažem	5 – potpuno se slažem	5 – potpuno se slažem	5 – potpuno se slažem	4 – slažem se	4 – slažem se	4 – slažem se	4 – slažem se	5 – potpuno se slažem	3 – niti se slažem niti se ne slažem	4 – slažem se	4 – slažem se	5 – potpuno se slažem	Ne							2 – ne slažem se	5 – potpuno se slažem	3 – niti se slažem niti se ne slažem
2020-04-27 11:55:30	4	4	3 – niti se slažem niti se ne slažem	3 – niti se slažem niti se ne slažem	2 – ne slažem se	2 – ne slažem se	2 – ne slažem se	4 – agree	više	češće	raste	jednako	jednako	3 – niti se slažem niti se ne slažem	4 – slažem se	4 – slažem se	4 – slažem se	4 – slažem se	4 – slažem se	4 – slažem se	4 – slažem se	3 – niti se slažem niti se ne slažem	4 – slažem se	4 – slažem se	4 – slažem se	4 – slažem se	4 – slažem se	4 – slažem se	4 – slažem se	5 – potpuno se slažem	3 – niti se slažem niti se ne slažem	3 – niti se slažem niti se ne slažem	4 – slažem se	3 – niti se slažem niti se ne slažem	4 – slažem se	3 – niti se slažem niti se ne slažem	4 – slažem se	3 – niti se slažem niti se ne slažem	3 – niti se slažem niti se ne slažem	Ne							4 – slažem se	4 – slažem se	4 – slažem se
2020-04-27 11:55:45	2	3	1 – nimalo se ne slažem	1 – nimalo se ne slažem	3 – niti se slažem niti se ne slažem	3 – niti se slažem niti se ne slažem	5 – potpuno se slažem	5 – potpuno se slažem	manje	jednako	opada	manje	više	5 – potpuno se slažem	5 – potpuno se slažem	5 – potpuno se slažem	5 – potpuno se slažem	3 – niti se slažem niti se ne slažem	4 – slažem se	3 – niti se slažem niti se ne slažem	2 – ne slažem se	3 – niti se slažem niti se ne slažem	4 – slažem se	2 – ne slažem se	3 – niti se slažem niti se ne slažem	3 – niti se slažem niti se ne slažem	3 – niti se slažem niti se ne slažem	3 – niti se slažem niti se ne slažem	3 – niti se slažem niti se ne slažem	2 – ne slažem se	1 – nimalo se ne slažem	2 – ne slažem se	2 – ne slažem se	5 – potpuno se slažem	3 – niti se slažem niti se ne slažem	5 – potpuno se slažem	2 – ne slažem se	2 – ne slažem se	2 – ne slažem se	Ne							4 – slažem se	4 – slažem se	4 – slažem se
2020-04-27 11:55:53	4	3	5 – potpuno se slažem	1 – nimalo se ne slažem	4 – agree	5 – potpuno se slažem	1 – nimalo se ne slažem	5 – potpuno se slažem	jednako	jednako	jednaka je	jednako	manje	5 – potpuno se slažem	4 – slažem se	5 – potpuno se slažem	5 – potpuno se slažem	5 – potpuno se slažem	5 – potpuno se slažem	5 – potpuno se slažem	4 – slažem se	5 – potpuno se slažem	3 – niti se slažem niti se ne slažem	5 – potpuno se slažem	5 – potpuno se slažem	5 – potpuno se slažem	5 – potpuno se slažem	5 – potpuno se slažem	5 – potpuno se slažem	5 – potpuno se slažem	5 – potpuno se slažem	5 – potpuno se slažem	5 – potpuno se slažem	1 – nimalo se ne slažem	5 – potpuno se slažem	3 – niti se slažem niti se ne slažem	5 – potpuno se slažem	5 – potpuno se slažem	5 – potpuno se slažem	Ne							3 – niti se slažem niti se ne slažem	3 – niti se slažem niti se ne slažem	2 – ne slažem se
2020-04-27 11:56:26	5	4	5 – potpuno se slažem	5 – potpuno se slažem	5 – potpuno se slažem	4 – agree	1 – nimalo se ne slažem	1 – nimalo se ne slažem	jednako	češće	raste	manje	manje	4 – slažem se	5 – potpuno se slažem	5 – potpuno se slažem	5 – potpuno se slažem	4 – slažem se	4 – slažem se	4 – slažem se	4 – slažem se	4 – slažem se	4 – slažem se	5 – potpuno se slažem	5 – potpuno se slažem	5 – potpuno se slažem	5 – potpuno se slažem	5 – potpuno se slažem	5 – potpuno se slažem	5 – potpuno se slažem	4 – slažem se	4 – slažem se	4 – slažem se	1 – nimalo se ne slažem	4 – slažem se	1 – nimalo se ne slažem	5 – potpuno se slažem	5 – potpuno se slažem	5 – potpuno se slažem	Da	2 – ne slažem se	4 – slažem se	3 – niti se slažem niti se ne slažem	3 – niti se slažem niti se ne slažem	5 – potpuno se slažem	5 – potpuno se slažem	1 – nimalo se ne slažem	1 – nimalo se ne slažem	3 – niti se slažem niti se ne slažem
2020-04-27 11:56:27	5	3	4 – agree	1 – nimalo se ne slažem	5 – potpuno se slažem	5 – potpuno se slažem	3 – niti se slažem niti se ne slažem	5 – potpuno se slažem	manje	jednako	opada	manje	manje	5 – potpuno se slažem	5 – potpuno se slažem	5 – potpuno se slažem	5 – potpuno se slažem	5 – potpuno se slažem	5 – potpuno se slažem	3 – niti se slažem niti se ne slažem	5 – potpuno se slažem	3 – niti se slažem niti se ne slažem	3 – niti se slažem niti se ne slažem	5 – potpuno se slažem	5 – potpuno se slažem	5 – potpuno se slažem	5 – potpuno se slažem	5 – potpuno se slažem	5 – potpuno se slažem	5 – potpuno se slažem	5 – potpuno se slažem	5 – potpuno se slažem	4 – slažem se	3 – niti se slažem niti se ne slažem	5 – potpuno se slažem	4 – slažem se	5 – potpuno se slažem	5 – potpuno se slažem	5 – potpuno se slažem	Ne							3 – niti se slažem niti se ne slažem	5 – potpuno se slažem	5 – potpuno se slažem
2020-04-27 11:56:39	4	3	4 – agree	2 – ne slažem se	5 – potpuno se slažem	5 – potpuno se slažem	4 – agree	5 – potpuno se slažem	manje	češće	jednaka je	manje	više	5 – potpuno se slažem	2 – ne slažem se	5 – potpuno se slažem	2 – ne slažem se	5 – potpuno se slažem	5 – potpuno se slažem	4 – slažem se	2 – ne slažem se	4 – slažem se	3 – niti se slažem niti se ne slažem	4 – slažem se	3 – niti se slažem niti se ne slažem	2 – ne slažem se	2 – ne slažem se	3 – niti se slažem niti se ne slažem	3 – niti se slažem niti se ne slažem	2 – ne slažem se	5 – potpuno se slažem	5 – potpuno se slažem	4 – slažem se	1 – nimalo se ne slažem	5 – potpuno se slažem	5 – potpuno se slažem	4 – slažem se	2 – ne slažem se	4 – slažem se	Ne							3 – niti se slažem niti se ne slažem	3 – niti se slažem niti se ne slažem	3 – niti se slažem niti se ne slažem
2020-04-27 11:56:56	2	2	1 – nimalo se ne slažem	1 – nimalo se ne slažem	2 – ne slažem se	2 – ne slažem se	2 – ne slažem se	2 – ne slažem se	manje	rjeđe	opada	manje	više	3 – niti se slažem niti se ne slažem	3 – niti se slažem niti se ne slažem	3 – niti se slažem niti se ne slažem	3 – niti se slažem niti se ne slažem	2 – ne slažem se	2 – ne slažem se	3 – niti se slažem niti se ne slažem	2 – ne slažem se	3 – niti se slažem niti se ne slažem	3 – niti se slažem niti se ne slažem	1 – nimalo se ne slažem	1 – nimalo se ne slažem	1 – nimalo se ne slažem	1 – nimalo se ne slažem	1 – nimalo se ne slažem	1 – nimalo se ne slažem	1 – nimalo se ne slažem	1 – nimalo se ne slažem	1 – nimalo se ne slažem	1 – nimalo se ne slažem	1 – nimalo se ne slažem	1 – nimalo se ne slažem	5 – potpuno se slažem	1 – nimalo se ne slažem	1 – nimalo se ne slažem	1 – nimalo se ne slažem	Ne							5 – potpuno se slažem	5 – potpuno se slažem	5 – potpuno se slažem
2020-04-27 11:57:02	4	3	4 – agree	3 – niti se slažem niti se ne slažem	5 – potpuno se slažem	2 – ne slažem se	1 – nimalo se ne slažem	3 – niti se slažem niti se ne slažem	jednako	jednako	opada	jednako	više	5 – potpuno se slažem	5 – potpuno se slažem	5 – potpuno se slažem	5 – potpuno se slažem	3 – niti se slažem niti se ne slažem	4 – slažem se	3 – niti se slažem niti se ne slažem	2 – ne slažem se	2 – ne slažem se	4 – slažem se	4 – slažem se	4 – slažem se	4 – slažem se	5 – potpuno se slažem	4 – slažem se	4 – slažem se	5 – potpuno se slažem	3 – niti se slažem niti se ne slažem	3 – niti se slažem niti se ne slažem	2 – ne slažem se	3 – niti se slažem niti se ne slažem	4 – slažem se	3 – niti se slažem niti se ne slažem	4 – slažem se	4 – slažem se	4 – slažem se	Ne							4 – slažem se	2 – ne slažem se	1 – nimalo se ne slažem
2020-04-27 11:57:03	3	3	3 – niti se slažem niti se ne slažem	3 – niti se slažem niti se ne slažem	5 – potpuno se slažem	5 – potpuno se slažem	2 – ne slažem se	5 – potpuno se slažem	manje	jednako	opada	manje	jednako	3 – niti se slažem niti se ne slažem	2 – ne slažem se	5 – potpuno se slažem	5 – potpuno se slažem	4 – slažem se	4 – slažem se	4 – slažem se	4 – slažem se	3 – niti se slažem niti se ne slažem	3 – niti se slažem niti se ne slažem	3 – niti se slažem niti se ne slažem	3 – niti se slažem niti se ne slažem	3 – niti se slažem niti se ne slažem	4 – slažem se	4 – slažem se	4 – slažem se	3 – niti se slažem niti se ne slažem	3 – niti se slažem niti se ne slažem	4 – slažem se	4 – slažem se	1 – nimalo se ne slažem	4 – slažem se	3 – niti se slažem niti se ne slažem	3 – niti se slažem niti se ne slažem	3 – niti se slažem niti se ne slažem	4 – slažem se	Ne							4 – slažem se	4 – slažem se	4 – slažem se
2020-04-27 11:57:17	5	3	4 – agree	5 – potpuno se slažem	4 – agree	4 – agree	2 – ne slažem se	3 – niti se slažem niti se ne slažem	jednako	jednako	jednaka je	jednako	jednako	4 – slažem se	5 – potpuno se slažem	5 – potpuno se slažem	4 – slažem se	5 – potpuno se slažem	5 – potpuno se slažem	4 – slažem se	5 – potpuno se slažem	5 – potpuno se slažem	5 – potpuno se slažem	4 – slažem se	5 – potpuno se slažem	5 – potpuno se slažem	5 – potpuno se slažem	4 – slažem se	4 – slažem se	5 – potpuno se slažem	5 – potpuno se slažem	5 – potpuno se slažem	5 – potpuno se slažem	2 – ne slažem se	5 – potpuno se slažem	2 – ne slažem se	5 – potpuno se slažem	5 – potpuno se slažem	4 – slažem se	Ne							4 – slažem se	4 – slažem se	2 – ne slažem se
2020-04-27 11:57:22	5	3	5 – potpuno se slažem	5 – potpuno se slažem	5 – potpuno se slažem	5 – potpuno se slažem	1 – nimalo se ne slažem	3 – niti se slažem niti se ne slažem	jednako	jednako	jednaka je	manje	jednako	5 – potpuno se slažem	5 – potpuno se slažem	5 – potpuno se slažem	5 – potpuno se slažem	5 – potpuno se slažem	5 – potpuno se slažem	4 – slažem se	5 – potpuno se slažem	5 – potpuno se slažem	5 – potpuno se slažem	5 – potpuno se slažem	5 – potpuno se slažem	5 – potpuno se slažem	5 – potpuno se slažem	5 – potpuno se slažem	5 – potpuno se slažem	5 – potpuno se slažem	5 – potpuno se slažem	5 – potpuno se slažem	5 – potpuno se slažem	1 – nimalo se ne slažem	4 – slažem se	4 – slažem se	5 – potpuno se slažem	5 – potpuno se slažem	5 – potpuno se slažem	Ne							1 – nimalo se ne slažem	1 – nimalo se ne slažem	1 – nimalo se ne slažem
2020-04-27 11:57:29	5	5	5 – potpuno se slažem	5 – potpuno se slažem	1 – nimalo se ne slažem	1 – nimalo se ne slažem	1 – nimalo se ne slažem	1 – nimalo se ne slažem	više	jednako	raste	jednako	manje	5 – potpuno se slažem	5 – potpuno se slažem	5 – potpuno se slažem	5 – potpuno se slažem	5 – potpuno se slažem	5 – potpuno se slažem	5 – potpuno se slažem	5 – potpuno se slažem	5 – potpuno se slažem	5 – potpuno se slažem	5 – potpuno se slažem	5 – potpuno se slažem	5 – potpuno se slažem	5 – potpuno se slažem	5 – potpuno se slažem	5 – potpuno se slažem	5 – potpuno se slažem	5 – potpuno se slažem	5 – potpuno se slažem	5 – potpuno se slažem	5 – potpuno se slažem	5 – potpuno se slažem	1 – nimalo se ne slažem	5 – potpuno se slažem	5 – potpuno se slažem	5 – potpuno se slažem	Da	1 – nimalo se ne slažem	1 – nimalo se ne slažem	1 – nimalo se ne slažem	5 – potpuno se slažem	1 – nimalo se ne slažem	5 – potpuno se slažem	1 – nimalo se ne slažem	1 – nimalo se ne slažem	1 – nimalo se ne slažem
2020-04-27 11:57:36	4	3	5 – potpuno se slažem	4 – agree	4 – agree	4 – agree	1 – nimalo se ne slažem	1 – nimalo se ne slažem	jednako	jednako	jednaka je	jednako	jednako	4 – slažem se	4 – slažem se	5 – potpuno se slažem	5 – potpuno se slažem	5 – potpuno se slažem	5 – potpuno se slažem	4 – slažem se	5 – potpuno se slažem	5 – potpuno se slažem	3 – niti se slažem niti se ne slažem	5 – potpuno se slažem	5 – potpuno se slažem	4 – slažem se	4 – slažem se	4 – slažem se	3 – niti se slažem niti se ne slažem	4 – slažem se	4 – slažem se	5 – potpuno se slažem	5 – potpuno se slažem	1 – nimalo se ne slažem	4 – slažem se	3 – niti se slažem niti se ne slažem	4 – slažem se	5 – potpuno se slažem	5 – potpuno se slažem	Da	3 – niti se slažem niti se ne slažem	4 – slažem se	3 – niti se slažem niti se ne slažem	3 – niti se slažem niti se ne slažem	4 – slažem se	4 – slažem se	3 – niti se slažem niti se ne slažem	4 – slažem se	3 – niti se slažem niti se ne slažem
2020-04-27 11:57:38	5	3	5 – potpuno se slažem	4 – agree	4 – agree	4 – agree	1 – nimalo se ne slažem	3 – niti se slažem niti se ne slažem	jednako	jednako	jednaka je	jednako	jednako	5 – potpuno se slažem	5 – potpuno se slažem	5 – potpuno se slažem	5 – potpuno se slažem	5 – potpuno se slažem	5 – potpuno se slažem	5 – potpuno se slažem	5 – potpuno se slažem	4 – slažem se	3 – niti se slažem niti se ne slažem	5 – potpuno se slažem	5 – potpuno se slažem	5 – potpuno se slažem	5 – potpuno se slažem	5 – potpuno se slažem	5 – potpuno se slažem	5 – potpuno se slažem	5 – potpuno se slažem	5 – potpuno se slažem	5 – potpuno se slažem	1 – nimalo se ne slažem	5 – potpuno se slažem	1 – nimalo se ne slažem	5 – potpuno se slažem	5 – potpuno se slažem	5 – potpuno se slažem	Da	2 – ne slažem se	5 – potpuno se slažem	3 – niti se slažem niti se ne slažem	2 – ne slažem se	5 – potpuno se slažem	5 – potpuno se slažem	1 – nimalo se ne slažem	2 – ne slažem se	2 – ne slažem se
2020-04-27 11:57:49	4	3	5 – potpuno se slažem	4 – agree	2 – ne slažem se	2 – ne slažem se	1 – nimalo se ne slažem	2 – ne slažem se	jednako	jednako	jednaka je	jednako	jednako	5 – potpuno se slažem	5 – potpuno se slažem	5 – potpuno se slažem	5 – potpuno se slažem	5 – potpuno se slažem	5 – potpuno se slažem	4 – slažem se	4 – slažem se	4 – slažem se	2 – ne slažem se	4 – slažem se	4 – slažem se	4 – slažem se	4 – slažem se	4 – slažem se	3 – niti se slažem niti se ne slažem	4 – slažem se	4 – slažem se	4 – slažem se	4 – slažem se	1 – nimalo se ne slažem	4 – slažem se	3 – niti se slažem niti se ne slažem	4 – slažem se	4 – slažem se	4 – slažem se	Ne							2 – ne slažem se	4 – slažem se	2 – ne slažem se
2020-04-27 11:58:02	4	3	5 – potpuno se slažem	5 – potpuno se slažem	3 – niti se slažem niti se ne slažem	4 – agree	3 – niti se slažem niti se ne slažem	4 – agree	jednako	jednako	jednaka je	jednako	jednako	5 – potpuno se slažem	5 – potpuno se slažem	5 – potpuno se slažem	5 – potpuno se slažem	5 – potpuno se slažem	5 – potpuno se slažem	5 – potpuno se slažem	5 – potpuno se slažem	5 – potpuno se slažem	3 – niti se slažem niti se ne slažem	4 – slažem se	4 – slažem se	4 – slažem se	4 – slažem se	3 – niti se slažem niti se ne slažem	4 – slažem se	5 – potpuno se slažem	1 – nimalo se ne slažem	5 – potpuno se slažem	5 – potpuno se slažem	4 – slažem se	4 – slažem se	5 – potpuno se slažem	4 – slažem se	4 – slažem se	5 – potpuno se slažem	Da	5 – potpuno se slažem	5 – potpuno se slažem	3 – niti se slažem niti se ne slažem	1 – nimalo se ne slažem	4 – slažem se	5 – potpuno se slažem	1 – nimalo se ne slažem	1 – nimalo se ne slažem	1 – nimalo se ne slažem
2020-04-27 11:58:02	3	2	4 – agree	2 – ne slažem se	5 – potpuno se slažem	4 – agree	4 – agree	5 – potpuno se slažem	manje	jednako	jednaka je	manje	više	3 – niti se slažem niti se ne slažem	5 – potpuno se slažem	5 – potpuno se slažem	3 – niti se slažem niti se ne slažem	4 – slažem se	4 – slažem se	2 – ne slažem se	4 – slažem se	4 – slažem se	2 – ne slažem se	4 – slažem se	4 – slažem se	4 – slažem se	3 – niti se slažem niti se ne slažem	4 – slažem se	1 – nimalo se ne slažem	4 – slažem se	4 – slažem se	4 – slažem se	4 – slažem se	1 – nimalo se ne slažem	5 – potpuno se slažem	3 – niti se slažem niti se ne slažem	4 – slažem se	4 – slažem se	4 – slažem se	Ne							5 – potpuno se slažem	5 – potpuno se slažem	5 – potpuno se slažem
2020-04-27 11:58:08	3	2	4 – agree	1 – nimalo se ne slažem	5 – potpuno se slažem	5 – potpuno se slažem	5 – potpuno se slažem	5 – potpuno se slažem	manje	rjeđe	opada	manje	jednako	5 – potpuno se slažem	5 – potpuno se slažem	5 – potpuno se slažem	4 – slažem se	3 – niti se slažem niti se ne slažem	3 – niti se slažem niti se ne slažem	1 – nimalo se ne slažem	2 – ne slažem se	1 – nimalo se ne slažem	1 – nimalo se ne slažem	1 – nimalo se ne slažem	2 – ne slažem se	1 – nimalo se ne slažem	2 – ne slažem se	1 – nimalo se ne slažem	1 – nimalo se ne slažem	2 – ne slažem se	1 – nimalo se ne slažem	1 – nimalo se ne slažem	1 – nimalo se ne slažem	5 – potpuno se slažem	2 – ne slažem se	5 – potpuno se slažem	1 – nimalo se ne slažem	1 – nimalo se ne slažem	4 – slažem se	Ne							5 – potpuno se slažem	5 – potpuno se slažem	5 – potpuno se slažem
2020-04-27 11:58:14	3	2	4 – agree	4 – agree	5 – potpuno se slažem	5 – potpuno se slažem	3 – niti se slažem niti se ne slažem	5 – potpuno se slažem	manje	jednako	opada	manje	jednako	5 – potpuno se slažem	5 – potpuno se slažem	5 – potpuno se slažem	5 – potpuno se slažem	5 – potpuno se slažem	4 – slažem se	5 – potpuno se slažem	5 – potpuno se slažem	3 – niti se slažem niti se ne slažem	2 – ne slažem se	3 – niti se slažem niti se ne slažem	4 – slažem se	4 – slažem se	5 – potpuno se slažem	5 – potpuno se slažem	4 – slažem se	5 – potpuno se slažem	5 – potpuno se slažem	5 – potpuno se slažem	3 – niti se slažem niti se ne slažem	1 – nimalo se ne slažem	5 – potpuno se slažem	4 – slažem se	3 – niti se slažem niti se ne slažem	4 – slažem se	5 – potpuno se slažem	Ne							5 – potpuno se slažem	5 – potpuno se slažem	1 – nimalo se ne slažem
2020-04-27 11:58:19	5	4	2 – ne slažem se	2 – ne slažem se	1 – nimalo se ne slažem	1 – nimalo se ne slažem	2 – ne slažem se	1 – nimalo se ne slažem	više	češće	raste	više	manje	3 – niti se slažem niti se ne slažem	3 – niti se slažem niti se ne slažem	3 – niti se slažem niti se ne slažem	3 – niti se slažem niti se ne slažem	3 – niti se slažem niti se ne slažem	2 – ne slažem se	3 – niti se slažem niti se ne slažem	3 – niti se slažem niti se ne slažem	3 – niti se slažem niti se ne slažem	3 – niti se slažem niti se ne slažem	4 – slažem se	4 – slažem se	4 – slažem se	4 – slažem se	4 – slažem se	4 – slažem se	4 – slažem se	4 – slažem se	4 – slažem se	4 – slažem se	3 – niti se slažem niti se ne slažem	4 – slažem se	1 – nimalo se ne slažem	5 – potpuno se slažem	4 – slažem se	4 – slažem se	Da	1 – nimalo se ne slažem	1 – nimalo se ne slažem	4 – slažem se	4 – slažem se	5 – potpuno se slažem	5 – potpuno se slažem	1 – nimalo se ne slažem	1 – nimalo se ne slažem	1 – nimalo se ne slažem
2020-04-27 11:58:22	5	3	5 – potpuno se slažem	5 – potpuno se slažem	3 – niti se slažem niti se ne slažem	3 – niti se slažem niti se ne slažem	1 – nimalo se ne slažem	3 – niti se slažem niti se ne slažem	jednako	jednako	jednaka je	jednako	jednako	5 – potpuno se slažem	5 – potpuno se slažem	5 – potpuno se slažem	5 – potpuno se slažem	5 – potpuno se slažem	5 – potpuno se slažem	5 – potpuno se slažem	5 – potpuno se slažem	5 – potpuno se slažem	3 – niti se slažem niti se ne slažem	5 – potpuno se slažem	5 – potpuno se slažem	5 – potpuno se slažem	5 – potpuno se slažem	5 – potpuno se slažem	4 – slažem se	5 – potpuno se slažem	5 – potpuno se slažem	5 – potpuno se slažem	5 – potpuno se slažem	1 – nimalo se ne slažem	5 – potpuno se slažem	1 – nimalo se ne slažem	5 – potpuno se slažem	5 – potpuno se slažem	5 – potpuno se slažem	Ne							3 – niti se slažem niti se ne slažem	3 – niti se slažem niti se ne slažem	1 – nimalo se ne slažem
2020-04-27 11:58:29	4	3	4 – agree	4 – agree	3 – niti se slažem niti se ne slažem	4 – agree	2 – ne slažem se	3 – niti se slažem niti se ne slažem	jednako	češće	jednaka je	jednako	više	5 – potpuno se slažem	5 – potpuno se slažem	5 – potpuno se slažem	5 – potpuno se slažem	4 – slažem se	4 – slažem se	1 – nimalo se ne slažem	3 – niti se slažem niti se ne slažem	5 – potpuno se slažem	3 – niti se slažem niti se ne slažem	4 – slažem se	3 – niti se slažem niti se ne slažem	4 – slažem se	4 – slažem se	4 – slažem se	4 – slažem se	4 – slažem se	4 – slažem se	4 – slažem se	4 – slažem se	4 – slažem se	4 – slažem se	4 – slažem se	4 – slažem se	4 – slažem se	4 – slažem se	Da	3 – niti se slažem niti se ne slažem	4 – slažem se	3 – niti se slažem niti se ne slažem	2 – ne slažem se	2 – ne slažem se	4 – slažem se	2 – ne slažem se	2 – ne slažem se	2 – ne slažem se
2020-04-27 11:58:41	3	3	5 – potpuno se slažem	1 – nimalo se ne slažem	5 – potpuno se slažem	4 – agree	2 – ne slažem se	5 – potpuno se slažem	jednako	jednako	jednaka je	jednako	više	5 – potpuno se slažem	4 – slažem se	5 – potpuno se slažem	5 – potpuno se slažem	3 – niti se slažem niti se ne slažem	3 – niti se slažem niti se ne slažem	2 – ne slažem se	3 – niti se slažem niti se ne slažem	2 – ne slažem se	1 – nimalo se ne slažem	4 – slažem se	4 – slažem se	4 – slažem se	4 – slažem se	4 – slažem se	4 – slažem se	2 – ne slažem se	1 – nimalo se ne slažem	4 – slažem se	4 – slažem se	5 – potpuno se slažem	1 – nimalo se ne slažem	5 – potpuno se slažem	2 – ne slažem se	2 – ne slažem se	3 – niti se slažem niti se ne slažem	Ne							5 – potpuno se slažem	5 – potpuno se slažem	4 – slažem se
2020-04-27 11:58:47	2	2	1 – nimalo se ne slažem	1 – nimalo se ne slažem	3 – niti se slažem niti se ne slažem	3 – niti se slažem niti se ne slažem	3 – niti se slažem niti se ne slažem	3 – niti se slažem niti se ne slažem	manje	rjeđe	opada	manje	jednako	3 – niti se slažem niti se ne slažem	2 – ne slažem se	4 – slažem se	2 – ne slažem se	4 – slažem se	4 – slažem se	2 – ne slažem se	4 – slažem se	4 – slažem se	3 – niti se slažem niti se ne slažem	1 – nimalo se ne slažem	1 – nimalo se ne slažem	2 – ne slažem se	2 – ne slažem se	3 – niti se slažem niti se ne slažem	1 – nimalo se ne slažem	1 – nimalo se ne slažem	3 – niti se slažem niti se ne slažem	3 – niti se slažem niti se ne slažem	3 – niti se slažem niti se ne slažem	2 – ne slažem se	3 – niti se slažem niti se ne slažem	3 – niti se slažem niti se ne slažem	1 – nimalo se ne slažem	1 – nimalo se ne slažem	2 – ne slažem se	Ne							4 – slažem se	4 – slažem se	4 – slažem se
2020-04-27 11:59:05	5	4	5 – potpuno se slažem	3 – niti se slažem niti se ne slažem	3 – niti se slažem niti se ne slažem	3 – niti se slažem niti se ne slažem	1 – nimalo se ne slažem	4 – agree	jednako	češće	jednaka je	više	jednako	5 – potpuno se slažem	5 – potpuno se slažem	5 – potpuno se slažem	5 – potpuno se slažem	5 – potpuno se slažem	5 – potpuno se slažem	5 – potpuno se slažem	5 – potpuno se slažem	5 – potpuno se slažem	5 – potpuno se slažem	4 – slažem se	4 – slažem se	5 – potpuno se slažem	5 – potpuno se slažem	4 – slažem se	4 – slažem se	5 – potpuno se slažem	5 – potpuno se slažem	5 – potpuno se slažem	5 – potpuno se slažem	1 – nimalo se ne slažem	4 – slažem se	2 – ne slažem se	5 – potpuno se slažem	5 – potpuno se slažem	5 – potpuno se slažem	Ne							5 – potpuno se slažem	4 – slažem se	3 – niti se slažem niti se ne slažem
2020-04-27 11:59:27	4	2	4 – agree	2 – ne slažem se	3 – niti se slažem niti se ne slažem	4 – agree	2 – ne slažem se	4 – agree	više	jednako	opada	manje	manje	5 – potpuno se slažem	4 – slažem se	5 – potpuno se slažem	5 – potpuno se slažem	3 – niti se slažem niti se ne slažem	3 – niti se slažem niti se ne slažem	4 – slažem se	2 – ne slažem se	4 – slažem se	2 – ne slažem se	3 – niti se slažem niti se ne slažem	4 – slažem se	3 – niti se slažem niti se ne slažem	2 – ne slažem se	4 – slažem se	4 – slažem se	4 – slažem se	2 – ne slažem se	2 – ne slažem se	3 – niti se slažem niti se ne slažem	4 – slažem se	4 – slažem se	4 – slažem se	4 – slažem se	3 – niti se slažem niti se ne slažem	4 – slažem se	Ne							4 – slažem se	4 – slažem se	4 – slažem se
2020-04-27 11:59:45	4	3	5 – potpuno se slažem	3 – niti se slažem niti se ne slažem	3 – niti se slažem niti se ne slažem	5 – potpuno se slažem	2 – ne slažem se	5 – potpuno se slažem	više	češće	opada	jednako	manje	4 – slažem se	4 – slažem se	4 – slažem se	4 – slažem se	4 – slažem se	4 – slažem se	4 – slažem se	4 – slažem se	4 – slažem se	4 – slažem se	5 – potpuno se slažem	3 – niti se slažem niti se ne slažem	4 – slažem se	4 – slažem se	4 – slažem se	4 – slažem se	4 – slažem se	4 – slažem se	4 – slažem se	5 – potpuno se slažem	3 – niti se slažem niti se ne slažem	4 – slažem se	4 – slažem se	4 – slažem se	4 – slažem se	4 – slažem se	Ne							3 – niti se slažem niti se ne slažem	3 – niti se slažem niti se ne slažem	3 – niti se slažem niti se ne slažem
2020-04-27 11:59:45	3	2	3 – niti se slažem niti se ne slažem	4 – agree	5 – potpuno se slažem	5 – potpuno se slažem	3 – niti se slažem niti se ne slažem	2 – ne slažem se	manje	jednako	opada	jednako	jednako	5 – potpuno se slažem	2 – ne slažem se	1 – nimalo se ne slažem	2 – ne slažem se	4 – slažem se	4 – slažem se	4 – slažem se	5 – potpuno se slažem	5 – potpuno se slažem	5 – potpuno se slažem	5 – potpuno se slažem	5 – potpuno se slažem	5 – potpuno se slažem	5 – potpuno se slažem	5 – potpuno se slažem	5 – potpuno se slažem	5 – potpuno se slažem	5 – potpuno se slažem	5 – potpuno se slažem	5 – potpuno se slažem	1 – nimalo se ne slažem	5 – potpuno se slažem	3 – niti se slažem niti se ne slažem	5 – potpuno se slažem	3 – niti se slažem niti se ne slažem	5 – potpuno se slažem	Ne							5 – potpuno se slažem	5 – potpuno se slažem	1 – nimalo se ne slažem
2020-04-27 11:59:46	3	3	5 – potpuno se slažem	5 – potpuno se slažem	4 – agree	4 – agree	2 – ne slažem se	5 – potpuno se slažem	jednako	češće	jednaka je	manje	više	5 – potpuno se slažem	5 – potpuno se slažem	5 – potpuno se slažem	5 – potpuno se slažem	2 – ne slažem se	4 – slažem se	2 – ne slažem se	5 – potpuno se slažem	3 – niti se slažem niti se ne slažem	3 – niti se slažem niti se ne slažem	5 – potpuno se slažem	4 – slažem se	4 – slažem se	4 – slažem se	4 – slažem se	4 – slažem se	4 – slažem se	5 – potpuno se slažem	5 – potpuno se slažem	5 – potpuno se slažem	1 – nimalo se ne slažem	5 – potpuno se slažem	3 – niti se slažem niti se ne slažem	3 – niti se slažem niti se ne slažem	3 – niti se slažem niti se ne slažem	5 – potpuno se slažem	Ne							1 – nimalo se ne slažem	1 – nimalo se ne slažem	1 – nimalo se ne slažem
2020-04-27 11:59:52	4	3	4 – agree	4 – agree	5 – potpuno se slažem	5 – potpuno se slažem	3 – niti se slažem niti se ne slažem	3 – niti se slažem niti se ne slažem	jednako	češće	jednaka je	manje	više	4 – slažem se	4 – slažem se	3 – niti se slažem niti se ne slažem	3 – niti se slažem niti se ne slažem	4 – slažem se	4 – slažem se	4 – slažem se	4 – slažem se	3 – niti se slažem niti se ne slažem	4 – slažem se	4 – slažem se	4 – slažem se	4 – slažem se	4 – slažem se	4 – slažem se	4 – slažem se	3 – niti se slažem niti se ne slažem	4 – slažem se	4 – slažem se	4 – slažem se	2 – ne slažem se	3 – niti se slažem niti se ne slažem	3 – niti se slažem niti se ne slažem	4 – slažem se	4 – slažem se	4 – slažem se	Da	3 – niti se slažem niti se ne slažem	4 – slažem se	3 – niti se slažem niti se ne slažem	2 – ne slažem se	4 – slažem se	2 – ne slažem se	3 – niti se slažem niti se ne slažem	4 – slažem se	3 – niti se slažem niti se ne slažem
2020-04-27 12:00:18	5	3	5 – potpuno se slažem	3 – niti se slažem niti se ne slažem	4 – agree	4 – agree	4 – agree	5 – potpuno se slažem	jednako	češće	jednaka je	jednako	jednako	4 – slažem se	4 – slažem se	4 – slažem se	4 – slažem se	4 – slažem se	4 – slažem se	4 – slažem se	4 – slažem se	4 – slažem se	4 – slažem se	4 – slažem se	4 – slažem se	5 – potpuno se slažem	5 – potpuno se slažem	5 – potpuno se slažem	4 – slažem se	5 – potpuno se slažem	4 – slažem se	5 – potpuno se slažem	5 – potpuno se slažem	1 – nimalo se ne slažem	4 – slažem se	3 – niti se slažem niti se ne slažem	4 – slažem se	4 – slažem se	4 – slažem se	Ne							5 – potpuno se slažem	5 – potpuno se slažem	3 – niti se slažem niti se ne slažem
2020-04-27 12:01:10	3	2	3 – niti se slažem niti se ne slažem	3 – niti se slažem niti se ne slažem	5 – potpuno se slažem	4 – agree	2 – ne slažem se	4 – agree	jednako	jednako	jednaka je	manje	više	4 – slažem se	3 – niti se slažem niti se ne slažem	4 – slažem se	4 – slažem se	3 – niti se slažem niti se ne slažem	3 – niti se slažem niti se ne slažem	3 – niti se slažem niti se ne slažem	3 – niti se slažem niti se ne slažem	3 – niti se slažem niti se ne slažem	4 – slažem se	4 – slažem se	3 – niti se slažem niti se ne slažem	2 – ne slažem se	2 – ne slažem se	2 – ne slažem se	2 – ne slažem se	2 – ne slažem se	2 – ne slažem se	3 – niti se slažem niti se ne slažem	2 – ne slažem se	4 – slažem se	2 – ne slažem se	4 – slažem se	2 – ne slažem se	1 – nimalo se ne slažem	2 – ne slažem se	Ne							2 – ne slažem se	2 – ne slažem se	2 – ne slažem se
2020-04-27 12:01:12	2	1	5 – potpuno se slažem	1 – nimalo se ne slažem	5 – potpuno se slažem	5 – potpuno se slažem	3 – niti se slažem niti se ne slažem	5 – potpuno se slažem	manje	rjeđe	jednaka je	manje	jednako	5 – potpuno se slažem	5 – potpuno se slažem	5 – potpuno se slažem	5 – potpuno se slažem	1 – nimalo se ne slažem	1 – nimalo se ne slažem	1 – nimalo se ne slažem	2 – ne slažem se	4 – slažem se	1 – nimalo se ne slažem	5 – potpuno se slažem	3 – niti se slažem niti se ne slažem	3 – niti se slažem niti se ne slažem	2 – ne slažem se	1 – nimalo se ne slažem	1 – nimalo se ne slažem	1 – nimalo se ne slažem	1 – nimalo se ne slažem	1 – nimalo se ne slažem	1 – nimalo se ne slažem	5 – potpuno se slažem	1 – nimalo se ne slažem	5 – potpuno se slažem	1 – nimalo se ne slažem	1 – nimalo se ne slažem	3 – niti se slažem niti se ne slažem	Ne							5 – potpuno se slažem	5 – potpuno se slažem	5 – potpuno se slažem
2020-04-27 12:01:34	3	3	5 – potpuno se slažem	1 – nimalo se ne slažem	5 – potpuno se slažem	5 – potpuno se slažem	3 – niti se slažem niti se ne slažem	1 – nimalo se ne slažem	manje	rjeđe	opada	manje	manje	4 – slažem se	3 – niti se slažem niti se ne slažem	4 – slažem se	1 – nimalo se ne slažem	4 – slažem se	1 – nimalo se ne slažem	1 – nimalo se ne slažem	4 – slažem se	4 – slažem se	1 – nimalo se ne slažem	1 – nimalo se ne slažem	1 – nimalo se ne slažem	1 – nimalo se ne slažem	1 – nimalo se ne slažem	1 – nimalo se ne slažem	4 – slažem se	4 – slažem se	1 – nimalo se ne slažem	1 – nimalo se ne slažem	4 – slažem se	5 – potpuno se slažem	1 – nimalo se ne slažem	5 – potpuno se slažem	1 – nimalo se ne slažem	3 – niti se slažem niti se ne slažem	3 – niti se slažem niti se ne slažem	Da	2 – ne slažem se	5 – potpuno se slažem	1 – nimalo se ne slažem	1 – nimalo se ne slažem	3 – niti se slažem niti se ne slažem	1 – nimalo se ne slažem	3 – niti se slažem niti se ne slažem	5 – potpuno se slažem	3 – niti se slažem niti se ne slažem
2020-04-27 12:01:51	5	4	5 – potpuno se slažem	4 – agree	5 – potpuno se slažem	5 – potpuno se slažem	2 – ne slažem se	4 – agree	više	češće	jednaka je	manje	jednako	5 – potpuno se slažem	5 – potpuno se slažem	5 – potpuno se slažem	5 – potpuno se slažem	5 – potpuno se slažem	5 – potpuno se slažem	2 – ne slažem se	4 – slažem se	4 – slažem se	2 – ne slažem se	5 – potpuno se slažem	5 – potpuno se slažem	5 – potpuno se slažem	5 – potpuno se slažem	5 – potpuno se slažem	5 – potpuno se slažem	4 – slažem se	5 – potpuno se slažem	5 – potpuno se slažem	5 – potpuno se slažem	1 – nimalo se ne slažem	5 – potpuno se slažem	3 – niti se slažem niti se ne slažem	5 – potpuno se slažem	5 – potpuno se slažem	5 – potpuno se slažem	Ne							3 – niti se slažem niti se ne slažem	2 – ne slažem se	3 – niti se slažem niti se ne slažem
2020-04-27 12:01:52	5	3	5 – potpuno se slažem	5 – potpuno se slažem	5 – potpuno se slažem	5 – potpuno se slažem	1 – nimalo se ne slažem	1 – nimalo se ne slažem	manje	jednako	jednaka je	manje	jednako	5 – potpuno se slažem	5 – potpuno se slažem	5 – potpuno se slažem	5 – potpuno se slažem	5 – potpuno se slažem	5 – potpuno se slažem	5 – potpuno se slažem	5 – potpuno se slažem	5 – potpuno se slažem	5 – potpuno se slažem	5 – potpuno se slažem	5 – potpuno se slažem	5 – potpuno se slažem	5 – potpuno se slažem	5 – potpuno se slažem	5 – potpuno se slažem	5 – potpuno se slažem	5 – potpuno se slažem	5 – potpuno se slažem	5 – potpuno se slažem	3 – niti se slažem niti se ne slažem	5 – potpuno se slažem	1 – nimalo se ne slažem	5 – potpuno se slažem	5 – potpuno se slažem	5 – potpuno se slažem	Ne							5 – potpuno se slažem	5 – potpuno se slažem	1 – nimalo se ne slažem
2020-04-27 12:02:48	4	3	4 – agree	3 – niti se slažem niti se ne slažem	4 – agree	4 – agree	3 – niti se slažem niti se ne slažem	4 – agree	manje	rjeđe	jednaka je	manje	više	4 – slažem se	4 – slažem se	4 – slažem se	3 – niti se slažem niti se ne slažem	3 – niti se slažem niti se ne slažem	2 – ne slažem se	4 – slažem se	4 – slažem se	4 – slažem se	4 – slažem se	3 – niti se slažem niti se ne slažem	3 – niti se slažem niti se ne slažem	4 – slažem se	4 – slažem se	4 – slažem se	4 – slažem se	3 – niti se slažem niti se ne slažem	3 – niti se slažem niti se ne slažem	4 – slažem se	4 – slažem se	5 – potpuno se slažem	5 – potpuno se slažem	4 – slažem se	4 – slažem se	4 – slažem se	4 – slažem se	Ne							4 – slažem se	4 – slažem se	3 – niti se slažem niti se ne slažem
2020-04-27 12:02:55	5	3	5 – potpuno se slažem	5 – potpuno se slažem	4 – agree	5 – potpuno se slažem	1 – nimalo se ne slažem	3 – niti se slažem niti se ne slažem	jednako	jednako	jednaka je	jednako	jednako	4 – slažem se	5 – potpuno se slažem	5 – potpuno se slažem	3 – niti se slažem niti se ne slažem	5 – potpuno se slažem	5 – potpuno se slažem	4 – slažem se	5 – potpuno se slažem	5 – potpuno se slažem	3 – niti se slažem niti se ne slažem	5 – potpuno se slažem	4 – slažem se	5 – potpuno se slažem	5 – potpuno se slažem	3 – niti se slažem niti se ne slažem	3 – niti se slažem niti se ne slažem	3 – niti se slažem niti se ne slažem	5 – potpuno se slažem	5 – potpuno se slažem	5 – potpuno se slažem	1 – nimalo se ne slažem	5 – potpuno se slažem	1 – nimalo se ne slažem	5 – potpuno se slažem	5 – potpuno se slažem	5 – potpuno se slažem	Da	3 – niti se slažem niti se ne slažem	4 – slažem se	3 – niti se slažem niti se ne slažem	1 – nimalo se ne slažem	3 – niti se slažem niti se ne slažem	5 – potpuno se slažem	3 – niti se slažem niti se ne slažem	1 – nimalo se ne slažem	1 – nimalo se ne slažem
2020-04-27 12:02:57	4	3	5 – potpuno se slažem	2 – ne slažem se	4 – agree	4 – agree	1 – nimalo se ne slažem	2 – ne slažem se	manje	češće	jednaka je	manje	manje	5 – potpuno se slažem	4 – slažem se	5 – potpuno se slažem	5 – potpuno se slažem	5 – potpuno se slažem	5 – potpuno se slažem	5 – potpuno se slažem	4 – slažem se	5 – potpuno se slažem	4 – slažem se	3 – niti se slažem niti se ne slažem	4 – slažem se	5 – potpuno se slažem	5 – potpuno se slažem	5 – potpuno se slažem	4 – slažem se	3 – niti se slažem niti se ne slažem	5 – potpuno se slažem	5 – potpuno se slažem	5 – potpuno se slažem	1 – nimalo se ne slažem	5 – potpuno se slažem	3 – niti se slažem niti se ne slažem	5 – potpuno se slažem	5 – potpuno se slažem	5 – potpuno se slažem	Ne							2 – ne slažem se	3 – niti se slažem niti se ne slažem	3 – niti se slažem niti se ne slažem
2020-04-27 12:03:07	5	5	5 – potpuno se slažem	5 – potpuno se slažem	1 – nimalo se ne slažem	1 – nimalo se ne slažem	1 – nimalo se ne slažem	1 – nimalo se ne slažem	više	češće	raste	više	jednako	5 – potpuno se slažem	5 – potpuno se slažem	5 – potpuno se slažem	5 – potpuno se slažem	5 – potpuno se slažem	5 – potpuno se slažem	5 – potpuno se slažem	5 – potpuno se slažem	5 – potpuno se slažem	3 – niti se slažem niti se ne slažem	5 – potpuno se slažem	5 – potpuno se slažem	5 – potpuno se slažem	5 – potpuno se slažem	5 – potpuno se slažem	3 – niti se slažem niti se ne slažem	5 – potpuno se slažem	5 – potpuno se slažem	5 – potpuno se slažem	5 – potpuno se slažem	1 – nimalo se ne slažem	5 – potpuno se slažem	1 – nimalo se ne slažem	5 – potpuno se slažem	5 – potpuno se slažem	5 – potpuno se slažem	Ne							1 – nimalo se ne slažem	3 – niti se slažem niti se ne slažem	1 – nimalo se ne slažem
2020-04-27 12:03:20	2	2	3 – niti se slažem niti se ne slažem	3 – niti se slažem niti se ne slažem	5 – potpuno se slažem	5 – potpuno se slažem	4 – agree	5 – potpuno se slažem	manje	jednako	raste	manje	više	5 – potpuno se slažem	5 – potpuno se slažem	5 – potpuno se slažem	4 – slažem se	1 – nimalo se ne slažem	1 – nimalo se ne slažem	2 – ne slažem se	2 – ne slažem se	3 – niti se slažem niti se ne slažem	2 – ne slažem se	3 – niti se slažem niti se ne slažem	3 – niti se slažem niti se ne slažem	2 – ne slažem se	3 – niti se slažem niti se ne slažem	1 – nimalo se ne slažem	2 – ne slažem se	3 – niti se slažem niti se ne slažem	1 – nimalo se ne slažem	1 – nimalo se ne slažem	1 – nimalo se ne slažem	5 – potpuno se slažem	2 – ne slažem se	5 – potpuno se slažem	1 – nimalo se ne slažem	1 – nimalo se ne slažem	1 – nimalo se ne slažem	Ne							5 – potpuno se slažem	5 – potpuno se slažem	4 – slažem se
2020-04-27 12:03:32	5	3	5 – potpuno se slažem	4 – agree	4 – agree	4 – agree	1 – nimalo se ne slažem	4 – agree	jednako	jednako	jednaka je	jednako	jednako	4 – slažem se	4 – slažem se	4 – slažem se	4 – slažem se	5 – potpuno se slažem	5 – potpuno se slažem	5 – potpuno se slažem	5 – potpuno se slažem	4 – slažem se	3 – niti se slažem niti se ne slažem	4 – slažem se	4 – slažem se	4 – slažem se	4 – slažem se	4 – slažem se	4 – slažem se	4 – slažem se	4 – slažem se	4 – slažem se	4 – slažem se	2 – ne slažem se	4 – slažem se	3 – niti se slažem niti se ne slažem	4 – slažem se	4 – slažem se	4 – slažem se	Ne							4 – slažem se	4 – slažem se	3 – niti se slažem niti se ne slažem
2020-04-27 12:03:56	1	1	1 – nimalo se ne slažem	1 – nimalo se ne slažem	5 – potpuno se slažem	5 – potpuno se slažem	5 – potpuno se slažem	5 – potpuno se slažem	manje	rjeđe	opada	manje	manje	3 – niti se slažem niti se ne slažem	3 – niti se slažem niti se ne slažem	4 – slažem se	1 – nimalo se ne slažem	1 – nimalo se ne slažem	1 – nimalo se ne slažem	1 – nimalo se ne slažem	1 – nimalo se ne slažem	1 – nimalo se ne slažem	1 – nimalo se ne slažem	3 – niti se slažem niti se ne slažem	3 – niti se slažem niti se ne slažem	2 – ne slažem se	1 – nimalo se ne slažem	1 – nimalo se ne slažem	1 – nimalo se ne slažem	1 – nimalo se ne slažem	1 – nimalo se ne slažem	1 – nimalo se ne slažem	1 – nimalo se ne slažem	5 – potpuno se slažem	1 – nimalo se ne slažem	5 – potpuno se slažem	1 – nimalo se ne slažem	1 – nimalo se ne slažem	1 – nimalo se ne slažem	Ne							5 – potpuno se slažem	5 – potpuno se slažem	5 – potpuno se slažem
2020-04-27 12:04:07	5	3	5 – potpuno se slažem	5 – potpuno se slažem	3 – niti se slažem niti se ne slažem	3 – niti se slažem niti se ne slažem	2 – ne slažem se	2 – ne slažem se	jednako	jednako	jednaka je	manje	jednako	5 – potpuno se slažem	5 – potpuno se slažem	5 – potpuno se slažem	5 – potpuno se slažem	5 – potpuno se slažem	5 – potpuno se slažem	1 – nimalo se ne slažem	4 – slažem se	2 – ne slažem se	1 – nimalo se ne slažem	5 – potpuno se slažem	4 – slažem se	5 – potpuno se slažem	4 – slažem se	5 – potpuno se slažem	5 – potpuno se slažem	5 – potpuno se slažem	5 – potpuno se slažem	5 – potpuno se slažem	5 – potpuno se slažem	1 – nimalo se ne slažem	5 – potpuno se slažem	3 – niti se slažem niti se ne slažem	5 – potpuno se slažem	4 – slažem se	5 – potpuno se slažem	Da	2 – ne slažem se	5 – potpuno se slažem	2 – ne slažem se	1 – nimalo se ne slažem	5 – potpuno se slažem	5 – potpuno se slažem	1 – nimalo se ne slažem	1 – nimalo se ne slažem	1 – nimalo se ne slažem
2020-04-27 12:04:35	5	3	5 – potpuno se slažem	3 – niti se slažem niti se ne slažem	4 – agree	4 – agree	3 – niti se slažem niti se ne slažem	2 – ne slažem se	jednako	jednako	opada	manje	jednako	5 – potpuno se slažem	5 – potpuno se slažem	5 – potpuno se slažem	5 – potpuno se slažem	5 – potpuno se slažem	5 – potpuno se slažem	5 – potpuno se slažem	5 – potpuno se slažem	5 – potpuno se slažem	5 – potpuno se slažem	5 – potpuno se slažem	3 – niti se slažem niti se ne slažem	5 – potpuno se slažem	5 – potpuno se slažem	5 – potpuno se slažem	5 – potpuno se slažem	5 – potpuno se slažem	4 – slažem se	4 – slažem se	4 – slažem se	1 – nimalo se ne slažem	5 – potpuno se slažem	1 – nimalo se ne slažem	5 – potpuno se slažem	4 – slažem se	4 – slažem se	Da	2 – ne slažem se	5 – potpuno se slažem	4 – slažem se	1 – nimalo se ne slažem	5 – potpuno se slažem	5 – potpuno se slažem	1 – nimalo se ne slažem	1 – nimalo se ne slažem	1 – nimalo se ne slažem
2020-04-27 12:04:39	4	4	5 – potpuno se slažem	2 – ne slažem se	4 – agree	3 – niti se slažem niti se ne slažem	1 – nimalo se ne slažem	4 – agree	jednako	jednako	jednaka je	jednako	manje	5 – potpuno se slažem	5 – potpuno se slažem	5 – potpuno se slažem	5 – potpuno se slažem	5 – potpuno se slažem	5 – potpuno se slažem	5 – potpuno se slažem	5 – potpuno se slažem	5 – potpuno se slažem	5 – potpuno se slažem	4 – slažem se	4 – slažem se	5 – potpuno se slažem	5 – potpuno se slažem	5 – potpuno se slažem	4 – slažem se	5 – potpuno se slažem	5 – potpuno se slažem	5 – potpuno se slažem	5 – potpuno se slažem	3 – niti se slažem niti se ne slažem	5 – potpuno se slažem	1 – nimalo se ne slažem	5 – potpuno se slažem	5 – potpuno se slažem	5 – potpuno se slažem	Ne							5 – potpuno se slažem	4 – slažem se	2 – ne slažem se
2020-04-27 12:05:00	3	3	4 – agree	5 – potpuno se slažem	5 – potpuno se slažem	5 – potpuno se slažem	3 – niti se slažem niti se ne slažem	5 – potpuno se slažem	manje	jednako	opada	manje	jednako	3 – niti se slažem niti se ne slažem	2 – ne slažem se	2 – ne slažem se	2 – ne slažem se	3 – niti se slažem niti se ne slažem	4 – slažem se	4 – slažem se	4 – slažem se	4 – slažem se	1 – nimalo se ne slažem	3 – niti se slažem niti se ne slažem	3 – niti se slažem niti se ne slažem	4 – slažem se	3 – niti se slažem niti se ne slažem	4 – slažem se	3 – niti se slažem niti se ne slažem	3 – niti se slažem niti se ne slažem	5 – potpuno se slažem	5 – potpuno se slažem	3 – niti se slažem niti se ne slažem	3 – niti se slažem niti se ne slažem	4 – slažem se	5 – potpuno se slažem	3 – niti se slažem niti se ne slažem	4 – slažem se	4 – slažem se	Da	3 – niti se slažem niti se ne slažem	4 – slažem se	4 – slažem se	3 – niti se slažem niti se ne slažem	5 – potpuno se slažem	3 – niti se slažem niti se ne slažem	4 – slažem se	5 – potpuno se slažem	5 – potpuno se slažem
2020-04-27 12:05:05	5	5	4 – agree	4 – agree	3 – niti se slažem niti se ne slažem	3 – niti se slažem niti se ne slažem	1 – nimalo se ne slažem	1 – nimalo se ne slažem	jednako	jednako	jednaka je	manje	jednako	4 – slažem se	3 – niti se slažem niti se ne slažem	4 – slažem se	3 – niti se slažem niti se ne slažem	4 – slažem se	4 – slažem se	4 – slažem se	4 – slažem se	4 – slažem se	3 – niti se slažem niti se ne slažem	4 – slažem se	4 – slažem se	4 – slažem se	4 – slažem se	4 – slažem se	3 – niti se slažem niti se ne slažem	4 – slažem se	4 – slažem se	4 – slažem se	4 – slažem se	1 – nimalo se ne slažem	4 – slažem se	2 – ne slažem se	5 – potpuno se slažem	4 – slažem se	4 – slažem se	Da	2 – ne slažem se	4 – slažem se	3 – niti se slažem niti se ne slažem	2 – ne slažem se	4 – slažem se	4 – slažem se	2 – ne slažem se	2 – ne slažem se	2 – ne slažem se
2020-04-27 12:05:19	4	4	4 – agree	4 – agree	3 – niti se slažem niti se ne slažem	3 – niti se slažem niti se ne slažem	2 – ne slažem se	2 – ne slažem se	jednako	češće	raste	jednako	jednako	5 – potpuno se slažem	5 – potpuno se slažem	5 – potpuno se slažem	5 – potpuno se slažem	5 – potpuno se slažem	5 – potpuno se slažem	5 – potpuno se slažem	5 – potpuno se slažem	5 – potpuno se slažem	5 – potpuno se slažem	5 – potpuno se slažem	5 – potpuno se slažem	5 – potpuno se slažem	5 – potpuno se slažem	5 – potpuno se slažem	5 – potpuno se slažem	5 – potpuno se slažem	5 – potpuno se slažem	5 – potpuno se slažem	5 – potpuno se slažem	1 – nimalo se ne slažem	5 – potpuno se slažem	1 – nimalo se ne slažem	5 – potpuno se slažem	5 – potpuno se slažem	5 – potpuno se slažem	Ne							1 – nimalo se ne slažem	1 – nimalo se ne slažem	1 – nimalo se ne slažem
2020-04-27 12:05:31	3	1	5 – potpuno se slažem	2 – ne slažem se	4 – agree	5 – potpuno se slažem	4 – agree	5 – potpuno se slažem	manje	rjeđe	opada	manje	jednako	5 – potpuno se slažem	5 – potpuno se slažem	5 – potpuno se slažem	5 – potpuno se slažem	5 – potpuno se slažem	5 – potpuno se slažem	3 – niti se slažem niti se ne slažem	5 – potpuno se slažem	3 – niti se slažem niti se ne slažem	3 – niti se slažem niti se ne slažem	3 – niti se slažem niti se ne slažem	5 – potpuno se slažem	5 – potpuno se slažem	5 – potpuno se slažem	3 – niti se slažem niti se ne slažem	1 – nimalo se ne slažem	3 – niti se slažem niti se ne slažem	5 – potpuno se slažem	5 – potpuno se slažem	5 – potpuno se slažem	1 – nimalo se ne slažem	5 – potpuno se slažem	5 – potpuno se slažem	5 – potpuno se slažem	1 – nimalo se ne slažem	4 – slažem se	Ne							5 – potpuno se slažem	5 – potpuno se slažem	5 – potpuno se slažem
2020-04-27 12:05:47	3	2	4 – agree	4 – agree	5 – potpuno se slažem	5 – potpuno se slažem	2 – ne slažem se	2 – ne slažem se	jednako	jednako	opada	jednako	više	4 – slažem se	5 – potpuno se slažem	5 – potpuno se slažem	5 – potpuno se slažem	5 – potpuno se slažem	5 – potpuno se slažem	2 – ne slažem se	5 – potpuno se slažem	4 – slažem se	2 – ne slažem se	5 – potpuno se slažem	4 – slažem se	3 – niti se slažem niti se ne slažem	4 – slažem se	3 – niti se slažem niti se ne slažem	3 – niti se slažem niti se ne slažem	3 – niti se slažem niti se ne slažem	5 – potpuno se slažem	5 – potpuno se slažem	5 – potpuno se slažem	4 – slažem se	5 – potpuno se slažem	4 – slažem se	3 – niti se slažem niti se ne slažem	2 – ne slažem se	4 – slažem se	Da	3 – niti se slažem niti se ne slažem	5 – potpuno se slažem	3 – niti se slažem niti se ne slažem	1 – nimalo se ne slažem	2 – ne slažem se	3 – niti se slažem niti se ne slažem	1 – nimalo se ne slažem	2 – ne slažem se	3 – niti se slažem niti se ne slažem
2020-04-27 12:05:54	4	3	3 – niti se slažem niti se ne slažem	4 – agree	4 – agree	3 – niti se slažem niti se ne slažem	2 – ne slažem se	5 – potpuno se slažem	manje	jednako	opada	jednako	jednako	5 – potpuno se slažem	5 – potpuno se slažem	5 – potpuno se slažem	5 – potpuno se slažem	4 – slažem se	4 – slažem se	4 – slažem se	4 – slažem se	4 – slažem se	3 – niti se slažem niti se ne slažem	4 – slažem se	4 – slažem se	4 – slažem se	4 – slažem se	4 – slažem se	4 – slažem se	4 – slažem se	4 – slažem se	4 – slažem se	4 – slažem se	3 – niti se slažem niti se ne slažem	4 – slažem se	4 – slažem se	4 – slažem se	4 – slažem se	4 – slažem se	Ne							4 – slažem se	4 – slažem se	2 – ne slažem se
2020-04-27 12:05:57	5	3	5 – potpuno se slažem	4 – agree	3 – niti se slažem niti se ne slažem	3 – niti se slažem niti se ne slažem	2 – ne slažem se	3 – niti se slažem niti se ne slažem	jednako	češće	jednaka je	jednako	manje	5 – potpuno se slažem	5 – potpuno se slažem	5 – potpuno se slažem	5 – potpuno se slažem	5 – potpuno se slažem	5 – potpuno se slažem	5 – potpuno se slažem	5 – potpuno se slažem	5 – potpuno se slažem	3 – niti se slažem niti se ne slažem	5 – potpuno se slažem	4 – slažem se	5 – potpuno se slažem	5 – potpuno se slažem	5 – potpuno se slažem	3 – niti se slažem niti se ne slažem	4 – slažem se	2 – ne slažem se	5 – potpuno se slažem	5 – potpuno se slažem	2 – ne slažem se	3 – niti se slažem niti se ne slažem	1 – nimalo se ne slažem	4 – slažem se	4 – slažem se	4 – slažem se	Ne							3 – niti se slažem niti se ne slažem	5 – potpuno se slažem	5 – potpuno se slažem
2020-04-27 12:06:25	5	5	4 – agree	4 – agree	3 – niti se slažem niti se ne slažem	2 – ne slažem se	2 – ne slažem se	2 – ne slažem se	više	češće	jednaka je	jednako	manje	5 – potpuno se slažem	5 – potpuno se slažem	5 – potpuno se slažem	5 – potpuno se slažem	4 – slažem se	4 – slažem se	4 – slažem se	4 – slažem se	4 – slažem se	4 – slažem se	4 – slažem se	4 – slažem se	4 – slažem se	4 – slažem se	4 – slažem se	4 – slažem se	4 – slažem se	4 – slažem se	4 – slažem se	4 – slažem se	4 – slažem se	4 – slažem se	2 – ne slažem se	4 – slažem se	4 – slažem se	4 – slažem se	Da	2 – ne slažem se	2 – ne slažem se	2 – ne slažem se	4 – slažem se	4 – slažem se	4 – slažem se	2 – ne slažem se	2 – ne slažem se	2 – ne slažem se
2020-04-27 12:06:32	4	3	5 – potpuno se slažem	5 – potpuno se slažem	5 – potpuno se slažem	5 – potpuno se slažem	2 – ne slažem se	4 – agree	jednako	jednako	opada	manje	jednako	4 – slažem se	5 – potpuno se slažem	5 – potpuno se slažem	5 – potpuno se slažem	5 – potpuno se slažem	5 – potpuno se slažem	5 – potpuno se slažem	5 – potpuno se slažem	5 – potpuno se slažem	5 – potpuno se slažem	3 – niti se slažem niti se ne slažem	3 – niti se slažem niti se ne slažem	4 – slažem se	5 – potpuno se slažem	4 – slažem se	3 – niti se slažem niti se ne slažem	3 – niti se slažem niti se ne slažem	5 – potpuno se slažem	5 – potpuno se slažem	3 – niti se slažem niti se ne slažem	2 – ne slažem se	4 – slažem se	4 – slažem se	4 – slažem se	5 – potpuno se slažem	5 – potpuno se slažem	Ne							4 – slažem se	3 – niti se slažem niti se ne slažem	1 – nimalo se ne slažem
2020-04-27 12:07:02	2	2	4 – agree	4 – agree	5 – potpuno se slažem	5 – potpuno se slažem	4 – agree	5 – potpuno se slažem	manje	jednako	opada	manje	više	5 – potpuno se slažem	5 – potpuno se slažem	5 – potpuno se slažem	4 – slažem se	3 – niti se slažem niti se ne slažem	4 – slažem se	1 – nimalo se ne slažem	4 – slažem se	5 – potpuno se slažem	1 – nimalo se ne slažem	4 – slažem se	2 – ne slažem se	1 – nimalo se ne slažem	1 – nimalo se ne slažem	2 – ne slažem se	1 – nimalo se ne slažem	1 – nimalo se ne slažem	5 – potpuno se slažem	5 – potpuno se slažem	3 – niti se slažem niti se ne slažem	2 – ne slažem se	4 – slažem se	5 – potpuno se slažem	2 – ne slažem se	2 – ne slažem se	2 – ne slažem se	Ne							5 – potpuno se slažem	5 – potpuno se slažem	5 – potpuno se slažem
2020-04-27 12:07:06	5	4	5 - completely agree	5 - completely agree	5 - completely agree	5 - completely agree	1 – completely disagree	3 – neither agree nor disagree	Equally	Equally	Remains equal	More	Less	5 - completely agree	5 - completely agree	5 - completely agree	5 - completely agree	5 - completely agree	5 - completely agree	5 - completely agree	5 - completely agree	5 - completely agree	5 - completely agree	5 - completely agree	5 - completely agree	5 - completely agree	5 - completely agree	5 - completely agree	5 - completely agree	5 - completely agree	5 - completely agree	5 - completely agree	5 - completely agree	1 – completely disagree	5 - completely agree	1 – completely disagree	5 - completely agree	5 - completely agree	5 - completely agree	Yes	3 – neither agree nor disagree	3 – neither agree nor disagree	5 - completely agree	1 – completely disagree	3 – neither agree nor disagree	5 - completely agree	3 – neither agree nor disagree	1 – completely disagree	3 – neither agree nor disagree
2020-04-27 12:07:50	3	1	2 – ne slažem se	3 – niti se slažem niti se ne slažem	5 – potpuno se slažem	5 – potpuno se slažem	3 – niti se slažem niti se ne slažem	5 – potpuno se slažem	manje	jednako	opada	manje	više	4 – slažem se	4 – slažem se	4 – slažem se	4 – slažem se	4 – slažem se	4 – slažem se	3 – niti se slažem niti se ne slažem	4 – slažem se	3 – niti se slažem niti se ne slažem	1 – nimalo se ne slažem	5 – potpuno se slažem	5 – potpuno se slažem	3 – niti se slažem niti se ne slažem	3 – niti se slažem niti se ne slažem	1 – nimalo se ne slažem	1 – nimalo se ne slažem	3 – niti se slažem niti se ne slažem	4 – slažem se	5 – potpuno se slažem	5 – potpuno se slažem	1 – nimalo se ne slažem	5 – potpuno se slažem	3 – niti se slažem niti se ne slažem	4 – slažem se	3 – niti se slažem niti se ne slažem	3 – niti se slažem niti se ne slažem	Ne							5 – potpuno se slažem	5 – potpuno se slažem	2 – ne slažem se
2020-04-27 12:08:30	3	2	2 – ne slažem se	1 – nimalo se ne slažem	5 – potpuno se slažem	5 – potpuno se slažem	3 – niti se slažem niti se ne slažem	5 – potpuno se slažem	manje	jednako	opada	manje	jednako	2 – ne slažem se	5 – potpuno se slažem	2 – ne slažem se	2 – ne slažem se	5 – potpuno se slažem	5 – potpuno se slažem	5 – potpuno se slažem	5 – potpuno se slažem	5 – potpuno se slažem	2 – ne slažem se	4 – slažem se	2 – ne slažem se	3 – niti se slažem niti se ne slažem	3 – niti se slažem niti se ne slažem	3 – niti se slažem niti se ne slažem	3 – niti se slažem niti se ne slažem	4 – slažem se	4 – slažem se	4 – slažem se	4 – slažem se	2 – ne slažem se	5 – potpuno se slažem	3 – niti se slažem niti se ne slažem	4 – slažem se	4 – slažem se	2 – ne slažem se	Da	2 – ne slažem se	5 – potpuno se slažem	4 – slažem se	1 – nimalo se ne slažem	1 – nimalo se ne slažem	1 – nimalo se ne slažem	4 – slažem se	5 – potpuno se slažem	4 – slažem se
2020-04-27 12:09:02	2	1	1 – nimalo se ne slažem	1 – nimalo se ne slažem	5 – potpuno se slažem	5 – potpuno se slažem	5 – potpuno se slažem	5 – potpuno se slažem	manje	rjeđe	opada	manje	manje	5 – potpuno se slažem	5 – potpuno se slažem	5 – potpuno se slažem	5 – potpuno se slažem	3 – niti se slažem niti se ne slažem	4 – slažem se	4 – slažem se	1 – nimalo se ne slažem	4 – slažem se	1 – nimalo se ne slažem	5 – potpuno se slažem	4 – slažem se	1 – nimalo se ne slažem	1 – nimalo se ne slažem	1 – nimalo se ne slažem	1 – nimalo se ne slažem	5 – potpuno se slažem	1 – nimalo se ne slažem	5 – potpuno se slažem	3 – niti se slažem niti se ne slažem	5 – potpuno se slažem	5 – potpuno se slažem	5 – potpuno se slažem	3 – niti se slažem niti se ne slažem	3 – niti se slažem niti se ne slažem	3 – niti se slažem niti se ne slažem	Ne							5 – potpuno se slažem	5 – potpuno se slažem	5 – potpuno se slažem
2020-04-27 12:09:07	5	4	4 – agree	4 – agree	2 – ne slažem se	2 – ne slažem se	1 – nimalo se ne slažem	1 – nimalo se ne slažem	jednako	jednako	raste	više	jednako	5 – potpuno se slažem	5 – potpuno se slažem	5 – potpuno se slažem	5 – potpuno se slažem	5 – potpuno se slažem	5 – potpuno se slažem	5 – potpuno se slažem	5 – potpuno se slažem	5 – potpuno se slažem	5 – potpuno se slažem	5 – potpuno se slažem	5 – potpuno se slažem	5 – potpuno se slažem	4 – slažem se	5 – potpuno se slažem	5 – potpuno se slažem	5 – potpuno se slažem	4 – slažem se	5 – potpuno se slažem	5 – potpuno se slažem	1 – nimalo se ne slažem	5 – potpuno se slažem	1 – nimalo se ne slažem	5 – potpuno se slažem	5 – potpuno se slažem	5 – potpuno se slažem	Ne							1 – nimalo se ne slažem	1 – nimalo se ne slažem	1 – nimalo se ne slažem
2020-04-27 12:09:18	3	3	4 – agree	3 – niti se slažem niti se ne slažem	2 – ne slažem se	3 – niti se slažem niti se ne slažem	2 – ne slažem se	5 – potpuno se slažem	manje	jednako	jednaka je	jednako	jednako	5 – potpuno se slažem	5 – potpuno se slažem	3 – niti se slažem niti se ne slažem	4 – slažem se	5 – potpuno se slažem	5 – potpuno se slažem	5 – potpuno se slažem	5 – potpuno se slažem	5 – potpuno se slažem	3 – niti se slažem niti se ne slažem	4 – slažem se	5 – potpuno se slažem	3 – niti se slažem niti se ne slažem	3 – niti se slažem niti se ne slažem	3 – niti se slažem niti se ne slažem	3 – niti se slažem niti se ne slažem	5 – potpuno se slažem	2 – ne slažem se	3 – niti se slažem niti se ne slažem	4 – slažem se	5 – potpuno se slažem	3 – niti se slažem niti se ne slažem	4 – slažem se	4 – slažem se	4 – slažem se	4 – slažem se	Ne							3 – niti se slažem niti se ne slažem	4 – slažem se	2 – ne slažem se
2020-04-27 12:09:42	4	4	5 – potpuno se slažem	4 – agree	3 – niti se slažem niti se ne slažem	3 – niti se slažem niti se ne slažem	2 – ne slažem se	2 – ne slažem se	jednako	rjeđe	jednaka je	manje	manje	5 – potpuno se slažem	5 – potpuno se slažem	5 – potpuno se slažem	4 – slažem se	4 – slažem se	4 – slažem se	3 – niti se slažem niti se ne slažem	4 – slažem se	4 – slažem se	2 – ne slažem se	4 – slažem se	4 – slažem se	4 – slažem se	4 – slažem se	4 – slažem se	4 – slažem se	4 – slažem se	1 – nimalo se ne slažem	2 – ne slažem se	4 – slažem se	5 – potpuno se slažem	4 – slažem se	3 – niti se slažem niti se ne slažem	4 – slažem se	4 – slažem se	4 – slažem se	Da	3 – niti se slažem niti se ne slažem	4 – slažem se	3 – niti se slažem niti se ne slažem	2 – ne slažem se	4 – slažem se	4 – slažem se	2 – ne slažem se	2 – ne slažem se	2 – ne slažem se
2020-04-27 12:09:49	4	3	3 – niti se slažem niti se ne slažem	4 – agree	5 – potpuno se slažem	5 – potpuno se slažem	2 – ne slažem se	4 – agree	manje	jednako	jednaka je	manje	jednako	3 – niti se slažem niti se ne slažem	4 – slažem se	4 – slažem se	2 – ne slažem se	4 – slažem se	4 – slažem se	2 – ne slažem se	3 – niti se slažem niti se ne slažem	3 – niti se slažem niti se ne slažem	2 – ne slažem se	3 – niti se slažem niti se ne slažem	3 – niti se slažem niti se ne slažem	3 – niti se slažem niti se ne slažem	4 – slažem se	4 – slažem se	3 – niti se slažem niti se ne slažem	3 – niti se slažem niti se ne slažem	4 – slažem se	4 – slažem se	4 – slažem se	2 – ne slažem se	4 – slažem se	3 – niti se slažem niti se ne slažem	4 – slažem se	3 – niti se slažem niti se ne slažem	3 – niti se slažem niti se ne slažem	Ne							5 – potpuno se slažem	5 – potpuno se slažem	4 – slažem se
2020-04-27 12:10:14	4	3	4 – agree	2 – ne slažem se	5 – potpuno se slažem	5 – potpuno se slažem	2 – ne slažem se	5 – potpuno se slažem	više	jednako	jednaka je	više	više	4 – slažem se	5 – potpuno se slažem	5 – potpuno se slažem	3 – niti se slažem niti se ne slažem	5 – potpuno se slažem	5 – potpuno se slažem	4 – slažem se	5 – potpuno se slažem	5 – potpuno se slažem	2 – ne slažem se	5 – potpuno se slažem	4 – slažem se	3 – niti se slažem niti se ne slažem	5 – potpuno se slažem	3 – niti se slažem niti se ne slažem	3 – niti se slažem niti se ne slažem	4 – slažem se	1 – nimalo se ne slažem	4 – slažem se	3 – niti se slažem niti se ne slažem	5 – potpuno se slažem	4 – slažem se	4 – slažem se	5 – potpuno se slažem	4 – slažem se	4 – slažem se	Ne							5 – potpuno se slažem	5 – potpuno se slažem	2 – ne slažem se
2020-04-27 12:10:25	3	1	2 – ne slažem se	1 – nimalo se ne slažem	5 – potpuno se slažem	5 – potpuno se slažem	4 – agree	5 – potpuno se slažem	manje	rjeđe	opada	manje	manje	4 – slažem se	4 – slažem se	3 – niti se slažem niti se ne slažem	3 – niti se slažem niti se ne slažem	2 – ne slažem se	3 – niti se slažem niti se ne slažem	1 – nimalo se ne slažem	1 – nimalo se ne slažem	2 – ne slažem se	1 – nimalo se ne slažem	2 – ne slažem se	2 – ne slažem se	2 – ne slažem se	2 – ne slažem se	1 – nimalo se ne slažem	2 – ne slažem se	2 – ne slažem se	2 – ne slažem se	3 – niti se slažem niti se ne slažem	3 – niti se slažem niti se ne slažem	5 – potpuno se slažem	4 – slažem se	5 – potpuno se slažem	2 – ne slažem se	1 – nimalo se ne slažem	2 – ne slažem se	Ne							5 – potpuno se slažem	5 – potpuno se slažem	5 – potpuno se slažem
2020-04-27 12:11:09	5	4	4 – agree	4 – agree	2 – ne slažem se	4 – agree	2 – ne slažem se	4 – agree	jednako	jednako	jednaka je	jednako	jednako	4 – slažem se	4 – slažem se	5 – potpuno se slažem	1 – nimalo se ne slažem	4 – slažem se	5 – potpuno se slažem	5 – potpuno se slažem	4 – slažem se	4 – slažem se	4 – slažem se	4 – slažem se	5 – potpuno se slažem	5 – potpuno se slažem	5 – potpuno se slažem	5 – potpuno se slažem	3 – niti se slažem niti se ne slažem	4 – slažem se	3 – niti se slažem niti se ne slažem	5 – potpuno se slažem	4 – slažem se	5 – potpuno se slažem	5 – potpuno se slažem	3 – niti se slažem niti se ne slažem	4 – slažem se	5 – potpuno se slažem	4 – slažem se	Ne							3 – niti se slažem niti se ne slažem	4 – slažem se	3 – niti se slažem niti se ne slažem
2020-04-27 12:11:25	5	4	4 – agree	4 – agree	2 – ne slažem se	2 – ne slažem se	1 – nimalo se ne slažem	1 – nimalo se ne slažem	jednako	jednako	jednaka je	jednako	jednako	4 – slažem se	4 – slažem se	5 – potpuno se slažem	4 – slažem se	4 – slažem se	4 – slažem se	3 – niti se slažem niti se ne slažem	4 – slažem se	5 – potpuno se slažem	2 – ne slažem se	4 – slažem se	4 – slažem se	4 – slažem se	4 – slažem se	4 – slažem se	4 – slažem se	4 – slažem se	4 – slažem se	4 – slažem se	4 – slažem se	2 – ne slažem se	5 – potpuno se slažem	3 – niti se slažem niti se ne slažem	4 – slažem se	4 – slažem se	4 – slažem se	Ne							2 – ne slažem se	2 – ne slažem se	2 – ne slažem se
2020-04-27 12:12:00	4	3	5 – potpuno se slažem	5 – potpuno se slažem	5 – potpuno se slažem	3 – niti se slažem niti se ne slažem	1 – nimalo se ne slažem	3 – niti se slažem niti se ne slažem	jednako	češće	opada	više	manje	5 – potpuno se slažem	5 – potpuno se slažem	5 – potpuno se slažem	5 – potpuno se slažem	5 – potpuno se slažem	4 – slažem se	1 – nimalo se ne slažem	4 – slažem se	2 – ne slažem se	3 – niti se slažem niti se ne slažem	4 – slažem se	4 – slažem se	4 – slažem se	4 – slažem se	4 – slažem se	4 – slažem se	1 – nimalo se ne slažem	5 – potpuno se slažem	5 – potpuno se slažem	5 – potpuno se slažem	1 – nimalo se ne slažem	4 – slažem se	4 – slažem se	4 – slažem se	4 – slažem se	4 – slažem se	Ne							2 – ne slažem se	2 – ne slažem se	2 – ne slažem se
2020-04-27 12:13:39	4	3	4 – agree	5 – potpuno se slažem	3 – niti se slažem niti se ne slažem	4 – agree	3 – niti se slažem niti se ne slažem	5 – potpuno se slažem	jednako	češće	raste	manje	manje	5 – potpuno se slažem	5 – potpuno se slažem	5 – potpuno se slažem	5 – potpuno se slažem	4 – slažem se	5 – potpuno se slažem	4 – slažem se	4 – slažem se	4 – slažem se	5 – potpuno se slažem	4 – slažem se	5 – potpuno se slažem	5 – potpuno se slažem	5 – potpuno se slažem	5 – potpuno se slažem	5 – potpuno se slažem	5 – potpuno se slažem	5 – potpuno se slažem	5 – potpuno se slažem	5 – potpuno se slažem	1 – nimalo se ne slažem	2 – ne slažem se	4 – slažem se	5 – potpuno se slažem	5 – potpuno se slažem	5 – potpuno se slažem	Ne							4 – slažem se	4 – slažem se	4 – slažem se
2020-04-27 12:13:39	4	3	4 – agree	4 – agree	5 – potpuno se slažem	2 – ne slažem se	1 – nimalo se ne slažem	1 – nimalo se ne slažem	jednako	jednako	jednaka je	manje	manje	5 – potpuno se slažem	5 – potpuno se slažem	3 – niti se slažem niti se ne slažem	3 – niti se slažem niti se ne slažem	4 – slažem se	4 – slažem se	4 – slažem se	3 – niti se slažem niti se ne slažem	3 – niti se slažem niti se ne slažem	2 – ne slažem se	3 – niti se slažem niti se ne slažem	3 – niti se slažem niti se ne slažem	4 – slažem se	4 – slažem se	4 – slažem se	4 – slažem se	3 – niti se slažem niti se ne slažem	3 – niti se slažem niti se ne slažem	3 – niti se slažem niti se ne slažem	3 – niti se slažem niti se ne slažem	2 – ne slažem se	4 – slažem se	2 – ne slažem se	5 – potpuno se slažem	5 – potpuno se slažem	5 – potpuno se slažem	Da	3 – niti se slažem niti se ne slažem	5 – potpuno se slažem	3 – niti se slažem niti se ne slažem	2 – ne slažem se	3 – niti se slažem niti se ne slažem	5 – potpuno se slažem	1 – nimalo se ne slažem	1 – nimalo se ne slažem	1 – nimalo se ne slažem
2020-04-27 12:13:41	3	3	4 – agree	1 – nimalo se ne slažem	4 – agree	4 – agree	2 – ne slažem se	5 – potpuno se slažem	jednako	rjeđe	jednaka je	manje	manje	5 – potpuno se slažem	5 – potpuno se slažem	5 – potpuno se slažem	5 – potpuno se slažem	5 – potpuno se slažem	5 – potpuno se slažem	5 – potpuno se slažem	5 – potpuno se slažem	5 – potpuno se slažem	5 – potpuno se slažem	5 – potpuno se slažem	5 – potpuno se slažem	5 – potpuno se slažem	5 – potpuno se slažem	5 – potpuno se slažem	5 – potpuno se slažem	5 – potpuno se slažem	5 – potpuno se slažem	5 – potpuno se slažem	5 – potpuno se slažem	5 – potpuno se slažem	5 – potpuno se slažem	3 – niti se slažem niti se ne slažem	5 – potpuno se slažem	5 – potpuno se slažem	5 – potpuno se slažem	Ne							4 – slažem se	4 – slažem se	4 – slažem se
2020-04-27 12:13:46	4	4	4 – agree	4 – agree	4 – agree	4 – agree	3 – niti se slažem niti se ne slažem	4 – agree	jednako	jednako	jednaka je	jednako	jednako	4 – slažem se	3 – niti se slažem niti se ne slažem	4 – slažem se	4 – slažem se	4 – slažem se	4 – slažem se	2 – ne slažem se	4 – slažem se	3 – niti se slažem niti se ne slažem	2 – ne slažem se	4 – slažem se	4 – slažem se	4 – slažem se	4 – slažem se	4 – slažem se	3 – niti se slažem niti se ne slažem	4 – slažem se	4 – slažem se	4 – slažem se	4 – slažem se	3 – niti se slažem niti se ne slažem	4 – slažem se	3 – niti se slažem niti se ne slažem	4 – slažem se	4 – slažem se	4 – slažem se	Ne							3 – niti se slažem niti se ne slažem	3 – niti se slažem niti se ne slažem	3 – niti se slažem niti se ne slažem
2020-04-27 12:14:03	4	4	4 – agree	3 – niti se slažem niti se ne slažem	5 – potpuno se slažem	5 – potpuno se slažem	3 – niti se slažem niti se ne slažem	4 – agree	jednako	češće	jednaka je	manje	jednako	5 – potpuno se slažem	5 – potpuno se slažem	5 – potpuno se slažem	5 – potpuno se slažem	5 – potpuno se slažem	5 – potpuno se slažem	5 – potpuno se slažem	5 – potpuno se slažem	4 – slažem se	5 – potpuno se slažem	5 – potpuno se slažem	4 – slažem se	5 – potpuno se slažem	5 – potpuno se slažem	5 – potpuno se slažem	5 – potpuno se slažem	4 – slažem se	5 – potpuno se slažem	5 – potpuno se slažem	5 – potpuno se slažem	2 – ne slažem se	4 – slažem se	3 – niti se slažem niti se ne slažem	4 – slažem se	4 – slažem se	4 – slažem se	Ne							4 – slažem se	4 – slažem se	3 – niti se slažem niti se ne slažem
2020-04-27 12:14:16	3	2	4 – agree	3 – niti se slažem niti se ne slažem	5 – potpuno se slažem	5 – potpuno se slažem	4 – agree	5 – potpuno se slažem	manje	jednako	opada	manje	manje	4 – slažem se	4 – slažem se	3 – niti se slažem niti se ne slažem	2 – ne slažem se	4 – slažem se	4 – slažem se	4 – slažem se	4 – slažem se	4 – slažem se	4 – slažem se	3 – niti se slažem niti se ne slažem	3 – niti se slažem niti se ne slažem	3 – niti se slažem niti se ne slažem	3 – niti se slažem niti se ne slažem	3 – niti se slažem niti se ne slažem	3 – niti se slažem niti se ne slažem	4 – slažem se	3 – niti se slažem niti se ne slažem	4 – slažem se	4 – slažem se	2 – ne slažem se	3 – niti se slažem niti se ne slažem	3 – niti se slažem niti se ne slažem	3 – niti se slažem niti se ne slažem	2 – ne slažem se	3 – niti se slažem niti se ne slažem	Da	3 – niti se slažem niti se ne slažem	4 – slažem se	4 – slažem se	2 – ne slažem se	2 – ne slažem se	2 – ne slažem se	4 – slažem se	4 – slažem se	4 – slažem se
2020-04-27 12:15:39	3	3	4 – agree	5 – potpuno se slažem	5 – potpuno se slažem	5 – potpuno se slažem	4 – agree	4 – agree	jednako	češće	jednaka je	jednako	jednako	2 – ne slažem se	5 – potpuno se slažem	5 – potpuno se slažem	4 – slažem se	5 – potpuno se slažem	5 – potpuno se slažem	5 – potpuno se slažem	5 – potpuno se slažem	5 – potpuno se slažem	5 – potpuno se slažem	4 – slažem se	4 – slažem se	4 – slažem se	4 – slažem se	5 – potpuno se slažem	4 – slažem se	4 – slažem se	4 – slažem se	5 – potpuno se slažem	5 – potpuno se slažem	1 – nimalo se ne slažem	4 – slažem se	3 – niti se slažem niti se ne slažem	4 – slažem se	4 – slažem se	5 – potpuno se slažem	Da	1 – nimalo se ne slažem	1 – nimalo se ne slažem	1 – nimalo se ne slažem	1 – nimalo se ne slažem	4 – slažem se	5 – potpuno se slažem	1 – nimalo se ne slažem	1 – nimalo se ne slažem	1 – nimalo se ne slažem
2020-04-27 12:16:22	4	5	5 – potpuno se slažem	3 – niti se slažem niti se ne slažem	2 – ne slažem se	2 – ne slažem se	2 – ne slažem se	3 – niti se slažem niti se ne slažem	više	jednako	jednaka je	više	jednako	5 – potpuno se slažem	3 – niti se slažem niti se ne slažem	4 – slažem se	5 – potpuno se slažem	4 – slažem se	4 – slažem se	4 – slažem se	4 – slažem se	4 – slažem se	4 – slažem se	4 – slažem se	5 – potpuno se slažem	5 – potpuno se slažem	5 – potpuno se slažem	5 – potpuno se slažem	5 – potpuno se slažem	5 – potpuno se slažem	5 – potpuno se slažem	3 – niti se slažem niti se ne slažem	4 – slažem se	4 – slažem se	4 – slažem se	2 – ne slažem se	4 – slažem se	4 – slažem se	5 – potpuno se slažem	Ne							3 – niti se slažem niti se ne slažem	3 – niti se slažem niti se ne slažem	2 – ne slažem se
2020-04-27 12:19:16	5	4	5 – potpuno se slažem	4 – agree	3 – niti se slažem niti se ne slažem	2 – ne slažem se	1 – nimalo se ne slažem	1 – nimalo se ne slažem	jednako	jednako	jednaka je	jednako	jednako	5 – potpuno se slažem	4 – slažem se	5 – potpuno se slažem	5 – potpuno se slažem	5 – potpuno se slažem	5 – potpuno se slažem	5 – potpuno se slažem	5 – potpuno se slažem	5 – potpuno se slažem	2 – ne slažem se	5 – potpuno se slažem	5 – potpuno se slažem	5 – potpuno se slažem	5 – potpuno se slažem	5 – potpuno se slažem	5 – potpuno se slažem	5 – potpuno se slažem	5 – potpuno se slažem	5 – potpuno se slažem	5 – potpuno se slažem	1 – nimalo se ne slažem	5 – potpuno se slažem	1 – nimalo se ne slažem	4 – slažem se	5 – potpuno se slažem	5 – potpuno se slažem	Ne							2 – ne slažem se	2 – ne slažem se	1 – nimalo se ne slažem
2020-04-27 12:19:25	4	4	5 – potpuno se slažem	5 – potpuno se slažem	5 – potpuno se slažem	3 – niti se slažem niti se ne slažem	2 – ne slažem se	4 – agree	više	češće	jednaka je	jednako	više	5 – potpuno se slažem	5 – potpuno se slažem	5 – potpuno se slažem	5 – potpuno se slažem	5 – potpuno se slažem	5 – potpuno se slažem	5 – potpuno se slažem	4 – slažem se	5 – potpuno se slažem	5 – potpuno se slažem	5 – potpuno se slažem	5 – potpuno se slažem	5 – potpuno se slažem	4 – slažem se	5 – potpuno se slažem	4 – slažem se	5 – potpuno se slažem	5 – potpuno se slažem	5 – potpuno se slažem	5 – potpuno se slažem	1 – nimalo se ne slažem	5 – potpuno se slažem	2 – ne slažem se	5 – potpuno se slažem	4 – slažem se	5 – potpuno se slažem	Ne							4 – slažem se	5 – potpuno se slažem	3 – niti se slažem niti se ne slažem
2020-04-27 12:19:45	1	1	4 – agree	1 – nimalo se ne slažem	4 – agree	5 – potpuno se slažem	2 – ne slažem se	2 – ne slažem se	manje	rjeđe	opada	jednako	manje	5 – potpuno se slažem	5 – potpuno se slažem	5 – potpuno se slažem	5 – potpuno se slažem	2 – ne slažem se	2 – ne slažem se	1 – nimalo se ne slažem	3 – niti se slažem niti se ne slažem	4 – slažem se	1 – nimalo se ne slažem	4 – slažem se	2 – ne slažem se	1 – nimalo se ne slažem	1 – nimalo se ne slažem	1 – nimalo se ne slažem	1 – nimalo se ne slažem	3 – niti se slažem niti se ne slažem	1 – nimalo se ne slažem	1 – nimalo se ne slažem	1 – nimalo se ne slažem	5 – potpuno se slažem	4 – slažem se	4 – slažem se	2 – ne slažem se	2 – ne slažem se	4 – slažem se	Ne							4 – slažem se	3 – niti se slažem niti se ne slažem	3 – niti se slažem niti se ne slažem
2020-04-27 12:19:52	4	3	4 – agree	4 – agree	4 – agree	4 – agree	3 – niti se slažem niti se ne slažem	3 – niti se slažem niti se ne slažem	jednako	jednako	jednaka je	manje	više	4 – slažem se	4 – slažem se	4 – slažem se	4 – slažem se	4 – slažem se	3 – niti se slažem niti se ne slažem	2 – ne slažem se	3 – niti se slažem niti se ne slažem	4 – slažem se	3 – niti se slažem niti se ne slažem	2 – ne slažem se	3 – niti se slažem niti se ne slažem	3 – niti se slažem niti se ne slažem	4 – slažem se	3 – niti se slažem niti se ne slažem	3 – niti se slažem niti se ne slažem	4 – slažem se	5 – potpuno se slažem	5 – potpuno se slažem	5 – potpuno se slažem	1 – nimalo se ne slažem	2 – ne slažem se	3 – niti se slažem niti se ne slažem	3 – niti se slažem niti se ne slažem	3 – niti se slažem niti se ne slažem	4 – slažem se	Ne							3 – niti se slažem niti se ne slažem	3 – niti se slažem niti se ne slažem	2 – ne slažem se
2020-04-27 12:21:02	3	3	3 – niti se slažem niti se ne slažem	4 – agree	5 – potpuno se slažem	5 – potpuno se slažem	2 – ne slažem se	5 – potpuno se slažem	manje	jednako	opada	manje	jednako	5 – potpuno se slažem	5 – potpuno se slažem	5 – potpuno se slažem	4 – slažem se	5 – potpuno se slažem	5 – potpuno se slažem	5 – potpuno se slažem	5 – potpuno se slažem	4 – slažem se	3 – niti se slažem niti se ne slažem	4 – slažem se	3 – niti se slažem niti se ne slažem	5 – potpuno se slažem	4 – slažem se	4 – slažem se	3 – niti se slažem niti se ne slažem	4 – slažem se	5 – potpuno se slažem	5 – potpuno se slažem	5 – potpuno se slažem	1 – nimalo se ne slažem	5 – potpuno se slažem	3 – niti se slažem niti se ne slažem	4 – slažem se	3 – niti se slažem niti se ne slažem	4 – slažem se	Ne							5 – potpuno se slažem	5 – potpuno se slažem	4 – slažem se
2020-04-27 12:21:45	4	2	4 – agree	5 – potpuno se slažem	5 – potpuno se slažem	5 – potpuno se slažem	1 – nimalo se ne slažem	2 – ne slažem se	više	češće	jednaka je	više	manje	5 – potpuno se slažem	5 – potpuno se slažem	5 – potpuno se slažem	5 – potpuno se slažem	4 – slažem se	5 – potpuno se slažem	5 – potpuno se slažem	4 – slažem se	4 – slažem se	4 – slažem se	5 – potpuno se slažem	4 – slažem se	3 – niti se slažem niti se ne slažem	3 – niti se slažem niti se ne slažem	5 – potpuno se slažem	4 – slažem se	4 – slažem se	4 – slažem se	5 – potpuno se slažem	5 – potpuno se slažem	1 – nimalo se ne slažem	5 – potpuno se slažem	5 – potpuno se slažem	4 – slažem se	4 – slažem se	4 – slažem se	Ne							2 – ne slažem se	4 – slažem se	1 – nimalo se ne slažem
2020-04-27 12:21:55	4	3	4 – agree	4 – agree	3 – niti se slažem niti se ne slažem	3 – niti se slažem niti se ne slažem	3 – niti se slažem niti se ne slažem	4 – agree	jednako	jednako	jednaka je	više	jednako	5 – potpuno se slažem	5 – potpuno se slažem	5 – potpuno se slažem	1 – nimalo se ne slažem	4 – slažem se	4 – slažem se	2 – ne slažem se	2 – ne slažem se	2 – ne slažem se	2 – ne slažem se	4 – slažem se	4 – slažem se	4 – slažem se	4 – slažem se	4 – slažem se	4 – slažem se	4 – slažem se	1 – nimalo se ne slažem	4 – slažem se	4 – slažem se	5 – potpuno se slažem	5 – potpuno se slažem	2 – ne slažem se	2 – ne slažem se	3 – niti se slažem niti se ne slažem	3 – niti se slažem niti se ne slažem	Ne							4 – slažem se	3 – niti se slažem niti se ne slažem	2 – ne slažem se
2020-04-27 12:22:08	3	2	3 – niti se slažem niti se ne slažem	3 – niti se slažem niti se ne slažem	5 – potpuno se slažem	5 – potpuno se slažem	4 – agree	5 – potpuno se slažem	manje	rjeđe	opada	manje	jednako	3 – niti se slažem niti se ne slažem	2 – ne slažem se	2 – ne slažem se	1 – nimalo se ne slažem	4 – slažem se	4 – slažem se	3 – niti se slažem niti se ne slažem	3 – niti se slažem niti se ne slažem	4 – slažem se	3 – niti se slažem niti se ne slažem	3 – niti se slažem niti se ne slažem	3 – niti se slažem niti se ne slažem	3 – niti se slažem niti se ne slažem	3 – niti se slažem niti se ne slažem	2 – ne slažem se	2 – ne slažem se	2 – ne slažem se	2 – ne slažem se	2 – ne slažem se	2 – ne slažem se	5 – potpuno se slažem	3 – niti se slažem niti se ne slažem	4 – slažem se	3 – niti se slažem niti se ne slažem	2 – ne slažem se	2 – ne slažem se	Ne							5 – potpuno se slažem	5 – potpuno se slažem	5 – potpuno se slažem
2020-04-27 12:22:44	5	3	5 – potpuno se slažem	2 – ne slažem se	5 – potpuno se slažem	5 – potpuno se slažem	3 – niti se slažem niti se ne slažem	5 – potpuno se slažem	manje	jednako	jednaka je	manje	manje	4 – slažem se	4 – slažem se	5 – potpuno se slažem	2 – ne slažem se	5 – potpuno se slažem	5 – potpuno se slažem	3 – niti se slažem niti se ne slažem	5 – potpuno se slažem	3 – niti se slažem niti se ne slažem	3 – niti se slažem niti se ne slažem	4 – slažem se	4 – slažem se	4 – slažem se	3 – niti se slažem niti se ne slažem	4 – slažem se	4 – slažem se	4 – slažem se	2 – ne slažem se	4 – slažem se	3 – niti se slažem niti se ne slažem	2 – ne slažem se	4 – slažem se	2 – ne slažem se	4 – slažem se	4 – slažem se	4 – slažem se	Da	2 – ne slažem se	2 – ne slažem se	2 – ne slažem se	2 – ne slažem se	2 – ne slažem se	2 – ne slažem se	3 – niti se slažem niti se ne slažem	4 – slažem se	3 – niti se slažem niti se ne slažem
2020-04-27 12:22:52	3	2	4 – agree	3 – niti se slažem niti se ne slažem	5 – potpuno se slažem	5 – potpuno se slažem	3 – niti se slažem niti se ne slažem	5 – potpuno se slažem	manje	jednako	jednaka je	jednako	više	3 – niti se slažem niti se ne slažem	4 – slažem se	4 – slažem se	3 – niti se slažem niti se ne slažem	4 – slažem se	3 – niti se slažem niti se ne slažem	1 – nimalo se ne slažem	2 – ne slažem se	2 – ne slažem se	1 – nimalo se ne slažem	5 – potpuno se slažem	4 – slažem se	5 – potpuno se slažem	3 – niti se slažem niti se ne slažem	1 – nimalo se ne slažem	2 – ne slažem se	3 – niti se slažem niti se ne slažem	3 – niti se slažem niti se ne slažem	3 – niti se slažem niti se ne slažem	5 – potpuno se slažem	5 – potpuno se slažem	3 – niti se slažem niti se ne slažem	3 – niti se slažem niti se ne slažem	3 – niti se slažem niti se ne slažem	3 – niti se slažem niti se ne slažem	2 – ne slažem se	Ne							4 – slažem se	4 – slažem se	4 – slažem se
2020-04-27 12:23:01	4	4	3 – niti se slažem niti se ne slažem	5 – potpuno se slažem	4 – agree	3 – niti se slažem niti se ne slažem	1 – nimalo se ne slažem	2 – ne slažem se	više	češće	raste	manje	manje	5 – potpuno se slažem	5 – potpuno se slažem	5 – potpuno se slažem	5 – potpuno se slažem	4 – slažem se	5 – potpuno se slažem	3 – niti se slažem niti se ne slažem	2 – ne slažem se	4 – slažem se	3 – niti se slažem niti se ne slažem	2 – ne slažem se	3 – niti se slažem niti se ne slažem	4 – slažem se	5 – potpuno se slažem	5 – potpuno se slažem	3 – niti se slažem niti se ne slažem	5 – potpuno se slažem	5 – potpuno se slažem	5 – potpuno se slažem	5 – potpuno se slažem	1 – nimalo se ne slažem	5 – potpuno se slažem	1 – nimalo se ne slažem	5 – potpuno se slažem	5 – potpuno se slažem	5 – potpuno se slažem	Da	1 – nimalo se ne slažem	5 – potpuno se slažem	3 – niti se slažem niti se ne slažem	1 – nimalo se ne slažem	5 – potpuno se slažem	5 – potpuno se slažem	2 – ne slažem se	2 – ne slažem se	2 – ne slažem se
2020-04-27 12:23:34	4	4	5 – potpuno se slažem	3 – niti se slažem niti se ne slažem	4 – agree	4 – agree	1 – nimalo se ne slažem	5 – potpuno se slažem	više	češće	jednaka je	jednako	manje	5 – potpuno se slažem	5 – potpuno se slažem	5 – potpuno se slažem	5 – potpuno se slažem	5 – potpuno se slažem	5 – potpuno se slažem	3 – niti se slažem niti se ne slažem	4 – slažem se	4 – slažem se	1 – nimalo se ne slažem	4 – slažem se	4 – slažem se	4 – slažem se	4 – slažem se	3 – niti se slažem niti se ne slažem	3 – niti se slažem niti se ne slažem	4 – slažem se	4 – slažem se	4 – slažem se	3 – niti se slažem niti se ne slažem	1 – nimalo se ne slažem	4 – slažem se	2 – ne slažem se	4 – slažem se	4 – slažem se	4 – slažem se	Ne							4 – slažem se	4 – slažem se	2 – ne slažem se
2020-04-27 12:23:41	3	3	3 – niti se slažem niti se ne slažem	3 – niti se slažem niti se ne slažem	4 – agree	4 – agree	3 – niti se slažem niti se ne slažem	4 – agree	manje	jednako	opada	manje	više	2 – ne slažem se	3 – niti se slažem niti se ne slažem	2 – ne slažem se	4 – slažem se	4 – slažem se	4 – slažem se	4 – slažem se	4 – slažem se	4 – slažem se	3 – niti se slažem niti se ne slažem	3 – niti se slažem niti se ne slažem	4 – slažem se	4 – slažem se	4 – slažem se	4 – slažem se	4 – slažem se	4 – slažem se	4 – slažem se	4 – slažem se	4 – slažem se	4 – slažem se	4 – slažem se	3 – niti se slažem niti se ne slažem	3 – niti se slažem niti se ne slažem	3 – niti se slažem niti se ne slažem	3 – niti se slažem niti se ne slažem	Ne							3 – niti se slažem niti se ne slažem	4 – slažem se	2 – ne slažem se
2020-04-27 12:24:01	4	3	1 – nimalo se ne slažem	1 – nimalo se ne slažem	1 – nimalo se ne slažem	2 – ne slažem se	1 – nimalo se ne slažem	3 – niti se slažem niti se ne slažem	manje	jednako	raste	jednako	manje	4 – slažem se	4 – slažem se	4 – slažem se	4 – slažem se	3 – niti se slažem niti se ne slažem	2 – ne slažem se	1 – nimalo se ne slažem	1 – nimalo se ne slažem	3 – niti se slažem niti se ne slažem	3 – niti se slažem niti se ne slažem	5 – potpuno se slažem	5 – potpuno se slažem	5 – potpuno se slažem	5 – potpuno se slažem	5 – potpuno se slažem	3 – niti se slažem niti se ne slažem	4 – slažem se	5 – potpuno se slažem	5 – potpuno se slažem	5 – potpuno se slažem	3 – niti se slažem niti se ne slažem	3 – niti se slažem niti se ne slažem	5 – potpuno se slažem	3 – niti se slažem niti se ne slažem	1 – nimalo se ne slažem	2 – ne slažem se	Da	1 – nimalo se ne slažem	5 – potpuno se slažem	2 – ne slažem se	1 – nimalo se ne slažem	1 – nimalo se ne slažem	5 – potpuno se slažem	2 – ne slažem se	2 – ne slažem se	2 – ne slažem se
2020-04-27 12:24:17	3	2	4 – agree	2 – ne slažem se	5 – potpuno se slažem	5 – potpuno se slažem	3 – niti se slažem niti se ne slažem	2 – ne slažem se	manje	češće	opada	manje	manje	4 – slažem se	4 – slažem se	3 – niti se slažem niti se ne slažem	4 – slažem se	4 – slažem se	4 – slažem se	4 – slažem se	4 – slažem se	3 – niti se slažem niti se ne slažem	2 – ne slažem se	4 – slažem se	4 – slažem se	4 – slažem se	4 – slažem se	4 – slažem se	3 – niti se slažem niti se ne slažem	4 – slažem se	3 – niti se slažem niti se ne slažem	4 – slažem se	4 – slažem se	3 – niti se slažem niti se ne slažem	5 – potpuno se slažem	3 – niti se slažem niti se ne slažem	4 – slažem se	4 – slažem se	4 – slažem se	Ne							2 – ne slažem se	3 – niti se slažem niti se ne slažem	3 – niti se slažem niti se ne slažem
2020-04-27 12:25:57	5	3	4 – agree	3 – niti se slažem niti se ne slažem	5 – potpuno se slažem	5 – potpuno se slažem	1 – nimalo se ne slažem	4 – agree	jednako	jednako	opada	manje	manje	5 – potpuno se slažem	5 – potpuno se slažem	5 – potpuno se slažem	5 – potpuno se slažem	5 – potpuno se slažem	5 – potpuno se slažem	5 – potpuno se slažem	5 – potpuno se slažem	5 – potpuno se slažem	5 – potpuno se slažem	4 – slažem se	3 – niti se slažem niti se ne slažem	4 – slažem se	4 – slažem se	4 – slažem se	4 – slažem se	4 – slažem se	5 – potpuno se slažem	5 – potpuno se slažem	5 – potpuno se slažem	1 – nimalo se ne slažem	4 – slažem se	4 – slažem se	5 – potpuno se slažem	5 – potpuno se slažem	5 – potpuno se slažem	Ne							5 – potpuno se slažem	5 – potpuno se slažem	5 – potpuno se slažem
2020-04-27 12:27:10	4	3	4 – agree	3 – niti se slažem niti se ne slažem	4 – agree	4 – agree	1 – nimalo se ne slažem	4 – agree	jednako	jednako	jednaka je	manje	više	5 – potpuno se slažem	5 – potpuno se slažem	5 – potpuno se slažem	2 – ne slažem se	5 – potpuno se slažem	5 – potpuno se slažem	5 – potpuno se slažem	5 – potpuno se slažem	5 – potpuno se slažem	5 – potpuno se slažem	3 – niti se slažem niti se ne slažem	4 – slažem se	5 – potpuno se slažem	5 – potpuno se slažem	4 – slažem se	5 – potpuno se slažem	5 – potpuno se slažem	1 – nimalo se ne slažem	2 – ne slažem se	4 – slažem se	5 – potpuno se slažem	5 – potpuno se slažem	4 – slažem se	3 – niti se slažem niti se ne slažem	4 – slažem se	4 – slažem se	Ne							4 – slažem se	3 – niti se slažem niti se ne slažem	2 – ne slažem se
2020-04-27 12:28:27	3	2	4 – agree	4 – agree	5 – potpuno se slažem	5 – potpuno se slažem	1 – nimalo se ne slažem	4 – agree	manje	jednako	opada	manje	manje	5 – potpuno se slažem	5 – potpuno se slažem	5 – potpuno se slažem	3 – niti se slažem niti se ne slažem	4 – slažem se	4 – slažem se	4 – slažem se	4 – slažem se	5 – potpuno se slažem	1 – nimalo se ne slažem	4 – slažem se	4 – slažem se	4 – slažem se	4 – slažem se	4 – slažem se	4 – slažem se	3 – niti se slažem niti se ne slažem	5 – potpuno se slažem	4 – slažem se	4 – slažem se	1 – nimalo se ne slažem	5 – potpuno se slažem	5 – potpuno se slažem	3 – niti se slažem niti se ne slažem	2 – ne slažem se	4 – slažem se	Ne							5 – potpuno se slažem	5 – potpuno se slažem	2 – ne slažem se
2020-04-27 12:29:03	4	2	4 – agree	3 – niti se slažem niti se ne slažem	5 – potpuno se slažem	5 – potpuno se slažem	2 – ne slažem se	4 – agree	manje	rjeđe	opada	manje	više	2 – ne slažem se	3 – niti se slažem niti se ne slažem	3 – niti se slažem niti se ne slažem	2 – ne slažem se	4 – slažem se	4 – slažem se	3 – niti se slažem niti se ne slažem	4 – slažem se	2 – ne slažem se	1 – nimalo se ne slažem	4 – slažem se	4 – slažem se	4 – slažem se	4 – slažem se	4 – slažem se	4 – slažem se	4 – slažem se	2 – ne slažem se	4 – slažem se	4 – slažem se	5 – potpuno se slažem	4 – slažem se	4 – slažem se	4 – slažem se	3 – niti se slažem niti se ne slažem	3 – niti se slažem niti se ne slažem	Ne							5 – potpuno se slažem	5 – potpuno se slažem	4 – slažem se
2020-04-27 12:29:39	4	2	2 – ne slažem se	2 – ne slažem se	3 – niti se slažem niti se ne slažem	3 – niti se slažem niti se ne slažem	3 – niti se slažem niti se ne slažem	3 – niti se slažem niti se ne slažem	jednako	češće	jednaka je	manje	više	4 – slažem se	4 – slažem se	4 – slažem se	4 – slažem se	5 – potpuno se slažem	5 – potpuno se slažem	3 – niti se slažem niti se ne slažem	5 – potpuno se slažem	5 – potpuno se slažem	2 – ne slažem se	5 – potpuno se slažem	3 – niti se slažem niti se ne slažem	4 – slažem se	2 – ne slažem se	3 – niti se slažem niti se ne slažem	3 – niti se slažem niti se ne slažem	3 – niti se slažem niti se ne slažem	4 – slažem se	4 – slažem se	4 – slažem se	1 – nimalo se ne slažem	5 – potpuno se slažem	3 – niti se slažem niti se ne slažem	3 – niti se slažem niti se ne slažem	4 – slažem se	3 – niti se slažem niti se ne slažem	Da	2 – ne slažem se	3 – niti se slažem niti se ne slažem	3 – niti se slažem niti se ne slažem	1 – nimalo se ne slažem	1 – nimalo se ne slažem	4 – slažem se	3 – niti se slažem niti se ne slažem	3 – niti se slažem niti se ne slažem	2 – ne slažem se
2020-04-27 12:32:07	4	3	4 – agree	2 – ne slažem se	3 – niti se slažem niti se ne slažem	3 – niti se slažem niti se ne slažem	4 – agree	3 – niti se slažem niti se ne slažem	jednako	jednako	jednaka je	manje	manje	4 – slažem se	4 – slažem se	4 – slažem se	3 – niti se slažem niti se ne slažem	5 – potpuno se slažem	5 – potpuno se slažem	5 – potpuno se slažem	5 – potpuno se slažem	4 – slažem se	3 – niti se slažem niti se ne slažem	5 – potpuno se slažem	5 – potpuno se slažem	5 – potpuno se slažem	5 – potpuno se slažem	5 – potpuno se slažem	5 – potpuno se slažem	5 – potpuno se slažem	5 – potpuno se slažem	5 – potpuno se slažem	5 – potpuno se slažem	1 – nimalo se ne slažem	5 – potpuno se slažem	2 – ne slažem se	5 – potpuno se slažem	5 – potpuno se slažem	5 – potpuno se slažem	Da	2 – ne slažem se	3 – niti se slažem niti se ne slažem	3 – niti se slažem niti se ne slažem	1 – nimalo se ne slažem	4 – slažem se	3 – niti se slažem niti se ne slažem	3 – niti se slažem niti se ne slažem	3 – niti se slažem niti se ne slažem	2 – ne slažem se
2020-04-27 12:34:01	5	5	4 – agree	5 – potpuno se slažem	3 – niti se slažem niti se ne slažem	3 – niti se slažem niti se ne slažem	1 – nimalo se ne slažem	3 – niti se slažem niti se ne slažem	više	češće	raste	više	jednako	4 – slažem se	5 – potpuno se slažem	5 – potpuno se slažem	5 – potpuno se slažem	5 – potpuno se slažem	5 – potpuno se slažem	5 – potpuno se slažem	5 – potpuno se slažem	5 – potpuno se slažem	5 – potpuno se slažem	5 – potpuno se slažem	5 – potpuno se slažem	5 – potpuno se slažem	5 – potpuno se slažem	5 – potpuno se slažem	5 – potpuno se slažem	5 – potpuno se slažem	5 – potpuno se slažem	5 – potpuno se slažem	5 – potpuno se slažem	1 – nimalo se ne slažem	5 – potpuno se slažem	1 – nimalo se ne slažem	5 – potpuno se slažem	5 – potpuno se slažem	5 – potpuno se slažem	Da	2 – ne slažem se	2 – ne slažem se	2 – ne slažem se	5 – potpuno se slažem	5 – potpuno se slažem	5 – potpuno se slažem	1 – nimalo se ne slažem	3 – niti se slažem niti se ne slažem	3 – niti se slažem niti se ne slažem
2020-04-27 12:35:24	3	2	4 – agree	2 – ne slažem se	5 – potpuno se slažem	5 – potpuno se slažem	2 – ne slažem se	5 – potpuno se slažem	manje	rjeđe	opada	manje	više	5 – potpuno se slažem	5 – potpuno se slažem	5 – potpuno se slažem	5 – potpuno se slažem	4 – slažem se	5 – potpuno se slažem	4 – slažem se	4 – slažem se	5 – potpuno se slažem	5 – potpuno se slažem	4 – slažem se	4 – slažem se	4 – slažem se	4 – slažem se	4 – slažem se	3 – niti se slažem niti se ne slažem	2 – ne slažem se	2 – ne slažem se	2 – ne slažem se	4 – slažem se	4 – slažem se	4 – slažem se	5 – potpuno se slažem	3 – niti se slažem niti se ne slažem	2 – ne slažem se	3 – niti se slažem niti se ne slažem	Ne							5 – potpuno se slažem	5 – potpuno se slažem	5 – potpuno se slažem
2020-04-27 12:35:26	3	3	4 – agree	3 – niti se slažem niti se ne slažem	5 – potpuno se slažem	5 – potpuno se slažem	4 – agree	5 – potpuno se slažem	manje	jednako	opada	manje	jednako	4 – slažem se	5 – potpuno se slažem	5 – potpuno se slažem	4 – slažem se	3 – niti se slažem niti se ne slažem	2 – ne slažem se	2 – ne slažem se	3 – niti se slažem niti se ne slažem	3 – niti se slažem niti se ne slažem	1 – nimalo se ne slažem	4 – slažem se	3 – niti se slažem niti se ne slažem	2 – ne slažem se	2 – ne slažem se	3 – niti se slažem niti se ne slažem	3 – niti se slažem niti se ne slažem	3 – niti se slažem niti se ne slažem	2 – ne slažem se	3 – niti se slažem niti se ne slažem	3 – niti se slažem niti se ne slažem	5 – potpuno se slažem	3 – niti se slažem niti se ne slažem	4 – slažem se	2 – ne slažem se	3 – niti se slažem niti se ne slažem	4 – slažem se	Ne							5 – potpuno se slažem	5 – potpuno se slažem	4 – slažem se
2020-04-27 12:35:47	3	2	4 – agree	3 – niti se slažem niti se ne slažem	5 – potpuno se slažem	5 – potpuno se slažem	3 – niti se slažem niti se ne slažem	4 – agree	manje	jednako	opada	jednako	više	4 – slažem se	4 – slažem se	1 – nimalo se ne slažem	4 – slažem se	4 – slažem se	3 – niti se slažem niti se ne slažem	3 – niti se slažem niti se ne slažem	4 – slažem se	2 – ne slažem se	1 – nimalo se ne slažem	2 – ne slažem se	2 – ne slažem se	1 – nimalo se ne slažem	2 – ne slažem se	2 – ne slažem se	2 – ne slažem se	1 – nimalo se ne slažem	3 – niti se slažem niti se ne slažem	2 – ne slažem se	2 – ne slažem se	5 – potpuno se slažem	3 – niti se slažem niti se ne slažem	5 – potpuno se slažem	2 – ne slažem se	3 – niti se slažem niti se ne slažem	4 – slažem se	Ne							5 – potpuno se slažem	5 – potpuno se slažem	5 – potpuno se slažem
2020-04-27 12:36:01	3	2	4 – agree	3 – niti se slažem niti se ne slažem	5 – potpuno se slažem	5 – potpuno se slažem	4 – agree	4 – agree	manje	rjeđe	opada	manje	manje	5 – potpuno se slažem	4 – slažem se	5 – potpuno se slažem	5 – potpuno se slažem	3 – niti se slažem niti se ne slažem	3 – niti se slažem niti se ne slažem	3 – niti se slažem niti se ne slažem	3 – niti se slažem niti se ne slažem	3 – niti se slažem niti se ne slažem	3 – niti se slažem niti se ne slažem	3 – niti se slažem niti se ne slažem	4 – slažem se	4 – slažem se	4 – slažem se	5 – potpuno se slažem	4 – slažem se	3 – niti se slažem niti se ne slažem	4 – slažem se	4 – slažem se	4 – slažem se	4 – slažem se	4 – slažem se	4 – slažem se	3 – niti se slažem niti se ne slažem	3 – niti se slažem niti se ne slažem	3 – niti se slažem niti se ne slažem	Ne							5 – potpuno se slažem	5 – potpuno se slažem	4 – slažem se
2020-04-27 12:36:42	5	5	5 – potpuno se slažem	5 – potpuno se slažem	5 – potpuno se slažem	5 – potpuno se slažem	1 – nimalo se ne slažem	1 – nimalo se ne slažem	više	jednako	raste	jednako	jednako	5 – potpuno se slažem	5 – potpuno se slažem	5 – potpuno se slažem	5 – potpuno se slažem	5 – potpuno se slažem	5 – potpuno se slažem	5 – potpuno se slažem	5 – potpuno se slažem	5 – potpuno se slažem	5 – potpuno se slažem	5 – potpuno se slažem	5 – potpuno se slažem	5 – potpuno se slažem	5 – potpuno se slažem	5 – potpuno se slažem	5 – potpuno se slažem	5 – potpuno se slažem	1 – nimalo se ne slažem	5 – potpuno se slažem	5 – potpuno se slažem	5 – potpuno se slažem	2 – ne slažem se	1 – nimalo se ne slažem	4 – slažem se	4 – slažem se	5 – potpuno se slažem	Ne							1 – nimalo se ne slažem	1 – nimalo se ne slažem	1 – nimalo se ne slažem
2020-04-27 12:36:45	2	2	5 – potpuno se slažem	3 – niti se slažem niti se ne slažem	2 – ne slažem se	2 – ne slažem se	2 – ne slažem se	2 – ne slažem se	više	jednako	jednaka je	jednako	manje	4 – slažem se	4 – slažem se	4 – slažem se	4 – slažem se	1 – nimalo se ne slažem	2 – ne slažem se	2 – ne slažem se	3 – niti se slažem niti se ne slažem	1 – nimalo se ne slažem	1 – nimalo se ne slažem	4 – slažem se	4 – slažem se	4 – slažem se	3 – niti se slažem niti se ne slažem	1 – nimalo se ne slažem	1 – nimalo se ne slažem	3 – niti se slažem niti se ne slažem	2 – ne slažem se	4 – slažem se	4 – slažem se	5 – potpuno se slažem	1 – nimalo se ne slažem	5 – potpuno se slažem	2 – ne slažem se	2 – ne slažem se	1 – nimalo se ne slažem	Da	4 – slažem se	4 – slažem se	5 – potpuno se slažem	2 – ne slažem se	4 – slažem se	5 – potpuno se slažem	2 – ne slažem se	2 – ne slažem se	2 – ne slažem se
2020-04-27 12:37:25	5	5	5 – potpuno se slažem	5 – potpuno se slažem	3 – niti se slažem niti se ne slažem	3 – niti se slažem niti se ne slažem	1 – nimalo se ne slažem	3 – niti se slažem niti se ne slažem	više	češće	jednaka je	više	manje	5 – potpuno se slažem	5 – potpuno se slažem	5 – potpuno se slažem	5 – potpuno se slažem	5 – potpuno se slažem	5 – potpuno se slažem	5 – potpuno se slažem	5 – potpuno se slažem	5 – potpuno se slažem	5 – potpuno se slažem	5 – potpuno se slažem	5 – potpuno se slažem	5 – potpuno se slažem	5 – potpuno se slažem	5 – potpuno se slažem	5 – potpuno se slažem	5 – potpuno se slažem	5 – potpuno se slažem	5 – potpuno se slažem	5 – potpuno se slažem	5 – potpuno se slažem	5 – potpuno se slažem	3 – niti se slažem niti se ne slažem	5 – potpuno se slažem	5 – potpuno se slažem	5 – potpuno se slažem	Ne							1 – nimalo se ne slažem	3 – niti se slažem niti se ne slažem	3 – niti se slažem niti se ne slažem
2020-04-27 12:37:34	4	3	3 – niti se slažem niti se ne slažem	2 – ne slažem se	3 – niti se slažem niti se ne slažem	3 – niti se slažem niti se ne slažem	3 – niti se slažem niti se ne slažem	4 – agree	jednako	jednako	jednaka je	manje	manje	5 – potpuno se slažem	4 – slažem se	5 – potpuno se slažem	5 – potpuno se slažem	4 – slažem se	3 – niti se slažem niti se ne slažem	3 – niti se slažem niti se ne slažem	4 – slažem se	3 – niti se slažem niti se ne slažem	3 – niti se slažem niti se ne slažem	4 – slažem se	4 – slažem se	3 – niti se slažem niti se ne slažem	2 – ne slažem se	3 – niti se slažem niti se ne slažem	2 – ne slažem se	2 – ne slažem se	4 – slažem se	4 – slažem se	4 – slažem se	4 – slažem se	3 – niti se slažem niti se ne slažem	3 – niti se slažem niti se ne slažem	3 – niti se slažem niti se ne slažem	4 – slažem se	4 – slažem se	Ne							5 – potpuno se slažem	5 – potpuno se slažem	4 – slažem se
2020-04-27 12:37:38	1	1	5 – potpuno se slažem	5 – potpuno se slažem	1 – nimalo se ne slažem	2 – ne slažem se	2 – ne slažem se	5 – potpuno se slažem	manje	jednako	opada	manje	manje	5 – potpuno se slažem	5 – potpuno se slažem	5 – potpuno se slažem	5 – potpuno se slažem	1 – nimalo se ne slažem	1 – nimalo se ne slažem	1 – nimalo se ne slažem	1 – nimalo se ne slažem	1 – nimalo se ne slažem	1 – nimalo se ne slažem	4 – slažem se	4 – slažem se	2 – ne slažem se	2 – ne slažem se	1 – nimalo se ne slažem	1 – nimalo se ne slažem	2 – ne slažem se	1 – nimalo se ne slažem	1 – nimalo se ne slažem	2 – ne slažem se	5 – potpuno se slažem	1 – nimalo se ne slažem	5 – potpuno se slažem	1 – nimalo se ne slažem	1 – nimalo se ne slažem	1 – nimalo se ne slažem	Ne							3 – niti se slažem niti se ne slažem	2 – ne slažem se	1 – nimalo se ne slažem
2020-04-27 12:39:08	5	4	5 – potpuno se slažem	2 – ne slažem se	5 – potpuno se slažem	5 – potpuno se slažem	1 – nimalo se ne slažem	1 – nimalo se ne slažem	jednako	jednako	jednaka je	jednako	jednako	5 – potpuno se slažem	5 – potpuno se slažem	5 – potpuno se slažem	5 – potpuno se slažem	5 – potpuno se slažem	5 – potpuno se slažem	5 – potpuno se slažem	5 – potpuno se slažem	5 – potpuno se slažem	5 – potpuno se slažem	5 – potpuno se slažem	5 – potpuno se slažem	5 – potpuno se slažem	5 – potpuno se slažem	5 – potpuno se slažem	5 – potpuno se slažem	5 – potpuno se slažem	5 – potpuno se slažem	5 – potpuno se slažem	5 – potpuno se slažem	1 – nimalo se ne slažem	5 – potpuno se slažem	1 – nimalo se ne slažem	5 – potpuno se slažem	5 – potpuno se slažem	5 – potpuno se slažem	Da	1 – nimalo se ne slažem	1 – nimalo se ne slažem	1 – nimalo se ne slažem	1 – nimalo se ne slažem	5 – potpuno se slažem	1 – nimalo se ne slažem	1 – nimalo se ne slažem	1 – nimalo se ne slažem	1 – nimalo se ne slažem
2020-04-27 12:39:21	2	2	3 – niti se slažem niti se ne slažem	1 – nimalo se ne slažem	4 – agree	4 – agree	5 – potpuno se slažem	5 – potpuno se slažem	manje	rjeđe	opada	manje	jednako	4 – slažem se	1 – nimalo se ne slažem	4 – slažem se	1 – nimalo se ne slažem	4 – slažem se	3 – niti se slažem niti se ne slažem	4 – slažem se	4 – slažem se	1 – nimalo se ne slažem	1 – nimalo se ne slažem	4 – slažem se	2 – ne slažem se	1 – nimalo se ne slažem	3 – niti se slažem niti se ne slažem	4 – slažem se	2 – ne slažem se	2 – ne slažem se	1 – nimalo se ne slažem	4 – slažem se	4 – slažem se	4 – slažem se	4 – slažem se	4 – slažem se	4 – slažem se	3 – niti se slažem niti se ne slažem	3 – niti se slažem niti se ne slažem	Da	3 – niti se slažem niti se ne slažem	5 – potpuno se slažem	5 – potpuno se slažem	3 – niti se slažem niti se ne slažem	5 – potpuno se slažem	5 – potpuno se slažem	5 – potpuno se slažem	5 – potpuno se slažem	5 – potpuno se slažem
2020-04-27 12:40:01	5	5	5 – potpuno se slažem	4 – agree	2 – ne slažem se	3 – niti se slažem niti se ne slažem	1 – nimalo se ne slažem	3 – niti se slažem niti se ne slažem	jednako	jednako	raste	jednako	jednako	4 – slažem se	5 – potpuno se slažem	5 – potpuno se slažem	5 – potpuno se slažem	5 – potpuno se slažem	5 – potpuno se slažem	5 – potpuno se slažem	5 – potpuno se slažem	5 – potpuno se slažem	5 – potpuno se slažem	5 – potpuno se slažem	5 – potpuno se slažem	5 – potpuno se slažem	5 – potpuno se slažem	5 – potpuno se slažem	5 – potpuno se slažem	5 – potpuno se slažem	5 – potpuno se slažem	5 – potpuno se slažem	5 – potpuno se slažem	1 – nimalo se ne slažem	5 – potpuno se slažem	1 – nimalo se ne slažem	5 – potpuno se slažem	5 – potpuno se slažem	5 – potpuno se slažem	Da	3 – niti se slažem niti se ne slažem	4 – slažem se	2 – ne slažem se	1 – nimalo se ne slažem	5 – potpuno se slažem	5 – potpuno se slažem	3 – niti se slažem niti se ne slažem	3 – niti se slažem niti se ne slažem	2 – ne slažem se
2020-04-27 12:40:44	3	3	4 – agree	5 – potpuno se slažem	4 – agree	4 – agree	4 – agree	5 – potpuno se slažem	jednako	jednako	jednaka je	manje	manje	5 – potpuno se slažem	4 – slažem se	4 – slažem se	3 – niti se slažem niti se ne slažem	4 – slažem se	3 – niti se slažem niti se ne slažem	3 – niti se slažem niti se ne slažem	3 – niti se slažem niti se ne slažem	3 – niti se slažem niti se ne slažem	3 – niti se slažem niti se ne slažem	3 – niti se slažem niti se ne slažem	4 – slažem se	4 – slažem se	4 – slažem se	4 – slažem se	3 – niti se slažem niti se ne slažem	4 – slažem se	4 – slažem se	2 – ne slažem se	2 – ne slažem se	4 – slažem se	4 – slažem se	4 – slažem se	4 – slažem se	4 – slažem se	4 – slažem se	Ne							5 – potpuno se slažem	5 – potpuno se slažem	3 – niti se slažem niti se ne slažem
2020-04-27 12:42:18	5	4	4 – agree	4 – agree	2 – ne slažem se	2 – ne slažem se	2 – ne slažem se	4 – agree	jednako	jednako	jednaka je	više	manje	5 – potpuno se slažem	5 – potpuno se slažem	5 – potpuno se slažem	5 – potpuno se slažem	4 – slažem se	5 – potpuno se slažem	3 – niti se slažem niti se ne slažem	4 – slažem se	3 – niti se slažem niti se ne slažem	3 – niti se slažem niti se ne slažem	5 – potpuno se slažem	5 – potpuno se slažem	5 – potpuno se slažem	5 – potpuno se slažem	5 – potpuno se slažem	4 – slažem se	5 – potpuno se slažem	1 – nimalo se ne slažem	5 – potpuno se slažem	5 – potpuno se slažem	4 – slažem se	5 – potpuno se slažem	1 – nimalo se ne slažem	5 – potpuno se slažem	5 – potpuno se slažem	5 – potpuno se slažem	Da	1 – nimalo se ne slažem	1 – nimalo se ne slažem	1 – nimalo se ne slažem	4 – slažem se	5 – potpuno se slažem	5 – potpuno se slažem	2 – ne slažem se	2 – ne slažem se	2 – ne slažem se
2020-04-27 12:42:51	5	3	4 – agree	3 – niti se slažem niti se ne slažem	3 – niti se slažem niti se ne slažem	3 – niti se slažem niti se ne slažem	1 – nimalo se ne slažem	3 – niti se slažem niti se ne slažem	jednako	jednako	raste	više	jednako	5 – potpuno se slažem	5 – potpuno se slažem	5 – potpuno se slažem	5 – potpuno se slažem	5 – potpuno se slažem	5 – potpuno se slažem	3 – niti se slažem niti se ne slažem	5 – potpuno se slažem	5 – potpuno se slažem	4 – slažem se	5 – potpuno se slažem	5 – potpuno se slažem	5 – potpuno se slažem	5 – potpuno se slažem	5 – potpuno se slažem	5 – potpuno se slažem	5 – potpuno se slažem	1 – nimalo se ne slažem	5 – potpuno se slažem	5 – potpuno se slažem	5 – potpuno se slažem	5 – potpuno se slažem	1 – nimalo se ne slažem	5 – potpuno se slažem	5 – potpuno se slažem	5 – potpuno se slažem	Ne							4 – slažem se	4 – slažem se	1 – nimalo se ne slažem
2020-04-27 12:43:03	3	2	4 – agree	2 – ne slažem se	4 – agree	4 – agree	4 – agree	5 – potpuno se slažem	manje	jednako	opada	jednako	manje	4 – slažem se	5 – potpuno se slažem	5 – potpuno se slažem	4 – slažem se	2 – ne slažem se	2 – ne slažem se	2 – ne slažem se	2 – ne slažem se	3 – niti se slažem niti se ne slažem	1 – nimalo se ne slažem	2 – ne slažem se	3 – niti se slažem niti se ne slažem	3 – niti se slažem niti se ne slažem	2 – ne slažem se	3 – niti se slažem niti se ne slažem	3 – niti se slažem niti se ne slažem	3 – niti se slažem niti se ne slažem	2 – ne slažem se	4 – slažem se	4 – slažem se	4 – slažem se	3 – niti se slažem niti se ne slažem	4 – slažem se	2 – ne slažem se	2 – ne slažem se	3 – niti se slažem niti se ne slažem	Ne							5 – potpuno se slažem	5 – potpuno se slažem	4 – slažem se
2020-04-27 12:43:12	4	4	2 – ne slažem se	2 – ne slažem se	2 – ne slažem se	2 – ne slažem se	2 – ne slažem se	2 – ne slažem se	manje	jednako	jednaka je	jednako	jednako	5 – potpuno se slažem	5 – potpuno se slažem	5 – potpuno se slažem	5 – potpuno se slažem	3 – niti se slažem niti se ne slažem	4 – slažem se	3 – niti se slažem niti se ne slažem	4 – slažem se	4 – slažem se	3 – niti se slažem niti se ne slažem	4 – slažem se	5 – potpuno se slažem	4 – slažem se	4 – slažem se	4 – slažem se	4 – slažem se	4 – slažem se	2 – ne slažem se	4 – slažem se	4 – slažem se	3 – niti se slažem niti se ne slažem	3 – niti se slažem niti se ne slažem	2 – ne slažem se	3 – niti se slažem niti se ne slažem	4 – slažem se	4 – slažem se	Da	3 – niti se slažem niti se ne slažem	3 – niti se slažem niti se ne slažem	4 – slažem se	1 – nimalo se ne slažem	4 – slažem se	2 – ne slažem se	3 – niti se slažem niti se ne slažem	3 – niti se slažem niti se ne slažem	3 – niti se slažem niti se ne slažem
2020-04-27 12:43:27	4	3	3 – niti se slažem niti se ne slažem	2 – ne slažem se	4 – agree	4 – agree	2 – ne slažem se	4 – agree	manje	rjeđe	jednaka je	jednako	jednako	3 – niti se slažem niti se ne slažem	3 – niti se slažem niti se ne slažem	4 – slažem se	2 – ne slažem se	3 – niti se slažem niti se ne slažem	4 – slažem se	2 – ne slažem se	3 – niti se slažem niti se ne slažem	2 – ne slažem se	2 – ne slažem se	5 – potpuno se slažem	5 – potpuno se slažem	4 – slažem se	4 – slažem se	3 – niti se slažem niti se ne slažem	3 – niti se slažem niti se ne slažem	3 – niti se slažem niti se ne slažem	2 – ne slažem se	3 – niti se slažem niti se ne slažem	3 – niti se slažem niti se ne slažem	4 – slažem se	3 – niti se slažem niti se ne slažem	3 – niti se slažem niti se ne slažem	3 – niti se slažem niti se ne slažem	4 – slažem se	3 – niti se slažem niti se ne slažem	Ne							4 – slažem se	3 – niti se slažem niti se ne slažem	3 – niti se slažem niti se ne slažem
2020-04-27 12:43:53	1	1	1 – nimalo se ne slažem	2 – ne slažem se	4 – agree	4 – agree	4 – agree	1 – nimalo se ne slažem	manje	jednako	opada	manje	više	3 – niti se slažem niti se ne slažem	1 – nimalo se ne slažem	1 – nimalo se ne slažem	1 – nimalo se ne slažem	2 – ne slažem se	2 – ne slažem se	1 – nimalo se ne slažem	2 – ne slažem se	1 – nimalo se ne slažem	1 – nimalo se ne slažem	1 – nimalo se ne slažem	2 – ne slažem se	1 – nimalo se ne slažem	1 – nimalo se ne slažem	1 – nimalo se ne slažem	1 – nimalo se ne slažem	1 – nimalo se ne slažem	1 – nimalo se ne slažem	1 – nimalo se ne slažem	2 – ne slažem se	4 – slažem se	1 – nimalo se ne slažem	5 – potpuno se slažem	1 – nimalo se ne slažem	1 – nimalo se ne slažem	1 – nimalo se ne slažem	Da	5 – potpuno se slažem	5 – potpuno se slažem	5 – potpuno se slažem	1 – nimalo se ne slažem	4 – slažem se	3 – niti se slažem niti se ne slažem	1 – nimalo se ne slažem	1 – nimalo se ne slažem	1 – nimalo se ne slažem
2020-04-27 12:44:41	1	2	1 – nimalo se ne slažem	3 – niti se slažem niti se ne slažem	5 – potpuno se slažem	4 – agree	4 – agree	5 – potpuno se slažem	manje	rjeđe	opada	jednako	više	4 – slažem se	5 – potpuno se slažem	5 – potpuno se slažem	5 – potpuno se slažem	2 – ne slažem se	4 – slažem se	1 – nimalo se ne slažem	3 – niti se slažem niti se ne slažem	1 – nimalo se ne slažem	1 – nimalo se ne slažem	3 – niti se slažem niti se ne slažem	4 – slažem se	2 – ne slažem se	2 – ne slažem se	3 – niti se slažem niti se ne slažem	3 – niti se slažem niti se ne slažem	3 – niti se slažem niti se ne slažem	1 – nimalo se ne slažem	1 – nimalo se ne slažem	3 – niti se slažem niti se ne slažem	5 – potpuno se slažem	1 – nimalo se ne slažem	5 – potpuno se slažem	3 – niti se slažem niti se ne slažem	1 – nimalo se ne slažem	3 – niti se slažem niti se ne slažem	Ne							5 – potpuno se slažem	5 – potpuno se slažem	3 – niti se slažem niti se ne slažem
2020-04-27 12:45:14	2	1	4 – agree	1 – nimalo se ne slažem	5 – potpuno se slažem	5 – potpuno se slažem	3 – niti se slažem niti se ne slažem	5 – potpuno se slažem	manje	rjeđe	jednaka je	manje	manje	4 – slažem se	5 – potpuno se slažem	5 – potpuno se slažem	4 – slažem se	5 – potpuno se slažem	2 – ne slažem se	3 – niti se slažem niti se ne slažem	4 – slažem se	2 – ne slažem se	1 – nimalo se ne slažem	5 – potpuno se slažem	5 – potpuno se slažem	2 – ne slažem se	2 – ne slažem se	2 – ne slažem se	4 – slažem se	5 – potpuno se slažem	1 – nimalo se ne slažem	5 – potpuno se slažem	5 – potpuno se slažem	5 – potpuno se slažem	5 – potpuno se slažem	5 – potpuno se slažem	3 – niti se slažem niti se ne slažem	2 – ne slažem se	4 – slažem se	Ne							5 – potpuno se slažem	5 – potpuno se slažem	3 – niti se slažem niti se ne slažem
2020-04-27 12:45:59	5	4	5 – potpuno se slažem	5 – potpuno se slažem	2 – ne slažem se	2 – ne slažem se	1 – nimalo se ne slažem	2 – ne slažem se	jednako	češće	jednaka je	jednako	manje	5 – potpuno se slažem	5 – potpuno se slažem	5 – potpuno se slažem	5 – potpuno se slažem	5 – potpuno se slažem	5 – potpuno se slažem	5 – potpuno se slažem	5 – potpuno se slažem	5 – potpuno se slažem	5 – potpuno se slažem	5 – potpuno se slažem	5 – potpuno se slažem	5 – potpuno se slažem	5 – potpuno se slažem	5 – potpuno se slažem	5 – potpuno se slažem	5 – potpuno se slažem	5 – potpuno se slažem	5 – potpuno se slažem	5 – potpuno se slažem	1 – nimalo se ne slažem	5 – potpuno se slažem	5 – potpuno se slažem	5 – potpuno se slažem	5 – potpuno se slažem	5 – potpuno se slažem	Da	1 – nimalo se ne slažem	1 – nimalo se ne slažem	1 – nimalo se ne slažem	4 – slažem se	5 – potpuno se slažem	5 – potpuno se slažem	1 – nimalo se ne slažem	1 – nimalo se ne slažem	1 – nimalo se ne slažem
2020-04-27 12:46:04	4	3	5 – potpuno se slažem	3 – niti se slažem niti se ne slažem	3 – niti se slažem niti se ne slažem	3 – niti se slažem niti se ne slažem	2 – ne slažem se	5 – potpuno se slažem	jednako	jednako	jednaka je	jednako	jednako	5 – potpuno se slažem	5 – potpuno se slažem	5 – potpuno se slažem	5 – potpuno se slažem	3 – niti se slažem niti se ne slažem	5 – potpuno se slažem	5 – potpuno se slažem	5 – potpuno se slažem	1 – nimalo se ne slažem	1 – nimalo se ne slažem	5 – potpuno se slažem	4 – slažem se	3 – niti se slažem niti se ne slažem	3 – niti se slažem niti se ne slažem	5 – potpuno se slažem	3 – niti se slažem niti se ne slažem	5 – potpuno se slažem	5 – potpuno se slažem	5 – potpuno se slažem	5 – potpuno se slažem	1 – nimalo se ne slažem	5 – potpuno se slažem	3 – niti se slažem niti se ne slažem	4 – slažem se	4 – slažem se	4 – slažem se	Ne							5 – potpuno se slažem	5 – potpuno se slažem	1 – nimalo se ne slažem
2020-04-27 12:46:24	4	3	4 – agree	3 – niti se slažem niti se ne slažem	2 – ne slažem se	3 – niti se slažem niti se ne slažem	2 – ne slažem se	4 – agree	jednako	jednako	jednaka je	manje	manje	5 – potpuno se slažem	5 – potpuno se slažem	5 – potpuno se slažem	4 – slažem se	4 – slažem se	4 – slažem se	3 – niti se slažem niti se ne slažem	4 – slažem se	2 – ne slažem se	2 – ne slažem se	4 – slažem se	4 – slažem se	3 – niti se slažem niti se ne slažem	3 – niti se slažem niti se ne slažem	3 – niti se slažem niti se ne slažem	4 – slažem se	4 – slažem se	1 – nimalo se ne slažem	4 – slažem se	4 – slažem se	4 – slažem se	4 – slažem se	3 – niti se slažem niti se ne slažem	3 – niti se slažem niti se ne slažem	3 – niti se slažem niti se ne slažem	4 – slažem se	Ne							4 – slažem se	4 – slažem se	4 – slažem se
2020-04-27 12:47:53	4	4	4 – agree	3 – niti se slažem niti se ne slažem	2 – ne slažem se	2 – ne slažem se	2 – ne slažem se	3 – niti se slažem niti se ne slažem	jednako	jednako	jednaka je	jednako	manje	4 – slažem se	4 – slažem se	4 – slažem se	3 – niti se slažem niti se ne slažem	4 – slažem se	4 – slažem se	2 – ne slažem se	3 – niti se slažem niti se ne slažem	4 – slažem se	4 – slažem se	5 – potpuno se slažem	5 – potpuno se slažem	4 – slažem se	4 – slažem se	4 – slažem se	4 – slažem se	4 – slažem se	1 – nimalo se ne slažem	3 – niti se slažem niti se ne slažem	3 – niti se slažem niti se ne slažem	4 – slažem se	3 – niti se slažem niti se ne slažem	3 – niti se slažem niti se ne slažem	4 – slažem se	4 – slažem se	3 – niti se slažem niti se ne slažem	Ne							2 – ne slažem se	2 – ne slažem se	2 – ne slažem se
2020-04-27 12:47:54	2	2	1 – nimalo se ne slažem	1 – nimalo se ne slažem	2 – ne slažem se	2 – ne slažem se	2 – ne slažem se	2 – ne slažem se	manje	rjeđe	opada	jednako	jednako	2 – ne slažem se	2 – ne slažem se	2 – ne slažem se	2 – ne slažem se	1 – nimalo se ne slažem	1 – nimalo se ne slažem	1 – nimalo se ne slažem	1 – nimalo se ne slažem	1 – nimalo se ne slažem	3 – niti se slažem niti se ne slažem	4 – slažem se	3 – niti se slažem niti se ne slažem	3 – niti se slažem niti se ne slažem	3 – niti se slažem niti se ne slažem	4 – slažem se	4 – slažem se	2 – ne slažem se	1 – nimalo se ne slažem	4 – slažem se	4 – slažem se	5 – potpuno se slažem	2 – ne slažem se	3 – niti se slažem niti se ne slažem	1 – nimalo se ne slažem	1 – nimalo se ne slažem	2 – ne slažem se	Ne							4 – slažem se	4 – slažem se	4 – slažem se
2020-04-27 12:47:57	3	2	5 – potpuno se slažem	5 – potpuno se slažem	3 – niti se slažem niti se ne slažem	2 – ne slažem se	1 – nimalo se ne slažem	4 – agree	više	jednako	jednaka je	jednako	manje	5 – potpuno se slažem	5 – potpuno se slažem	2 – ne slažem se	2 – ne slažem se	3 – niti se slažem niti se ne slažem	4 – slažem se	4 – slažem se	4 – slažem se	4 – slažem se	1 – nimalo se ne slažem	4 – slažem se	5 – potpuno se slažem	4 – slažem se	1 – nimalo se ne slažem	1 – nimalo se ne slažem	1 – nimalo se ne slažem	2 – ne slažem se	1 – nimalo se ne slažem	1 – nimalo se ne slažem	1 – nimalo se ne slažem	5 – potpuno se slažem	4 – slažem se	3 – niti se slažem niti se ne slažem	3 – niti se slažem niti se ne slažem	2 – ne slažem se	3 – niti se slažem niti se ne slažem	Da	2 – ne slažem se	4 – slažem se	4 – slažem se	1 – nimalo se ne slažem	4 – slažem se	5 – potpuno se slažem	1 – nimalo se ne slažem	1 – nimalo se ne slažem	1 – nimalo se ne slažem
2020-04-27 12:48:12	5	4	5 – potpuno se slažem	5 – potpuno se slažem	4 – agree	4 – agree	1 – nimalo se ne slažem	5 – potpuno se slažem	jednako	jednako	jednaka je	jednako	jednako	5 – potpuno se slažem	5 – potpuno se slažem	5 – potpuno se slažem	5 – potpuno se slažem	5 – potpuno se slažem	5 – potpuno se slažem	2 – ne slažem se	5 – potpuno se slažem	3 – niti se slažem niti se ne slažem	1 – nimalo se ne slažem	5 – potpuno se slažem	5 – potpuno se slažem	5 – potpuno se slažem	5 – potpuno se slažem	5 – potpuno se slažem	5 – potpuno se slažem	5 – potpuno se slažem	5 – potpuno se slažem	5 – potpuno se slažem	5 – potpuno se slažem	1 – nimalo se ne slažem	5 – potpuno se slažem	1 – nimalo se ne slažem	5 – potpuno se slažem	5 – potpuno se slažem	5 – potpuno se slažem	Ne							5 – potpuno se slažem	5 – potpuno se slažem	1 – nimalo se ne slažem
2020-04-27 12:48:44	3	2	4 – agree	2 – ne slažem se	5 – potpuno se slažem	5 – potpuno se slažem	2 – ne slažem se	5 – potpuno se slažem	manje	rjeđe	opada	manje	više	5 – potpuno se slažem	5 – potpuno se slažem	5 – potpuno se slažem	5 – potpuno se slažem	4 – slažem se	5 – potpuno se slažem	4 – slažem se	4 – slažem se	5 – potpuno se slažem	5 – potpuno se slažem	4 – slažem se	4 – slažem se	4 – slažem se	4 – slažem se	4 – slažem se	3 – niti se slažem niti se ne slažem	2 – ne slažem se	2 – ne slažem se	2 – ne slažem se	4 – slažem se	4 – slažem se	4 – slažem se	5 – potpuno se slažem	3 – niti se slažem niti se ne slažem	2 – ne slažem se	3 – niti se slažem niti se ne slažem	Ne							5 – potpuno se slažem	5 – potpuno se slažem	5 – potpuno se slažem
2020-04-27 12:48:45	3	2	4 – agree	2 – ne slažem se	4 – agree	3 – niti se slažem niti se ne slažem	2 – ne slažem se	5 – potpuno se slažem	jednako	jednako	raste	manje	jednako	5 – potpuno se slažem	5 – potpuno se slažem	4 – slažem se	5 – potpuno se slažem	3 – niti se slažem niti se ne slažem	3 – niti se slažem niti se ne slažem	2 – ne slažem se	3 – niti se slažem niti se ne slažem	5 – potpuno se slažem	3 – niti se slažem niti se ne slažem	4 – slažem se	4 – slažem se	4 – slažem se	4 – slažem se	3 – niti se slažem niti se ne slažem	4 – slažem se	3 – niti se slažem niti se ne slažem	3 – niti se slažem niti se ne slažem	4 – slažem se	4 – slažem se	4 – slažem se	3 – niti se slažem niti se ne slažem	4 – slažem se	3 – niti se slažem niti se ne slažem	4 – slažem se	4 – slažem se	Ne							4 – slažem se	4 – slažem se	3 – niti se slažem niti se ne slažem
2020-04-27 12:48:50	2	1	1 – nimalo se ne slažem	2 – ne slažem se	5 – potpuno se slažem	5 – potpuno se slažem	3 – niti se slažem niti se ne slažem	5 – potpuno se slažem	manje	rjeđe	opada	više	više	4 – slažem se	5 – potpuno se slažem	5 – potpuno se slažem	1 – nimalo se ne slažem	2 – ne slažem se	1 – nimalo se ne slažem	1 – nimalo se ne slažem	3 – niti se slažem niti se ne slažem	1 – nimalo se ne slažem	1 – nimalo se ne slažem	2 – ne slažem se	3 – niti se slažem niti se ne slažem	1 – nimalo se ne slažem	2 – ne slažem se	1 – nimalo se ne slažem	1 – nimalo se ne slažem	1 – nimalo se ne slažem	1 – nimalo se ne slažem	3 – niti se slažem niti se ne slažem	2 – ne slažem se	1 – nimalo se ne slažem	5 – potpuno se slažem	5 – potpuno se slažem	1 – nimalo se ne slažem	2 – ne slažem se	1 – nimalo se ne slažem	Ne							5 – potpuno se slažem	5 – potpuno se slažem	5 – potpuno se slažem
2020-04-27 12:49:07	5	4	3 – niti se slažem niti se ne slažem	2 – ne slažem se	1 – nimalo se ne slažem	2 – ne slažem se	1 – nimalo se ne slažem	3 – niti se slažem niti se ne slažem	više	rjeđe	jednaka je	jednako	manje	4 – slažem se	4 – slažem se	4 – slažem se	4 – slažem se	4 – slažem se	4 – slažem se	4 – slažem se	4 – slažem se	4 – slažem se	2 – ne slažem se	3 – niti se slažem niti se ne slažem	3 – niti se slažem niti se ne slažem	3 – niti se slažem niti se ne slažem	3 – niti se slažem niti se ne slažem	2 – ne slažem se	3 – niti se slažem niti se ne slažem	3 – niti se slažem niti se ne slažem	1 – nimalo se ne slažem	2 – ne slažem se	3 – niti se slažem niti se ne slažem	2 – ne slažem se	2 – ne slažem se	1 – nimalo se ne slažem	3 – niti se slažem niti se ne slažem	3 – niti se slažem niti se ne slažem	3 – niti se slažem niti se ne slažem	Ne							4 – slažem se	4 – slažem se	3 – niti se slažem niti se ne slažem
2020-04-27 12:49:09	3	3	4 – agree	2 – ne slažem se	4 – agree	4 – agree	2 – ne slažem se	4 – agree	jednako	jednako	jednaka je	manje	manje	5 – potpuno se slažem	5 – potpuno se slažem	5 – potpuno se slažem	5 – potpuno se slažem	3 – niti se slažem niti se ne slažem	4 – slažem se	1 – nimalo se ne slažem	4 – slažem se	4 – slažem se	1 – nimalo se ne slažem	5 – potpuno se slažem	5 – potpuno se slažem	3 – niti se slažem niti se ne slažem	2 – ne slažem se	3 – niti se slažem niti se ne slažem	3 – niti se slažem niti se ne slažem	4 – slažem se	1 – nimalo se ne slažem	5 – potpuno se slažem	5 – potpuno se slažem	5 – potpuno se slažem	1 – nimalo se ne slažem	3 – niti se slažem niti se ne slažem	3 – niti se slažem niti se ne slažem	3 – niti se slažem niti se ne slažem	3 – niti se slažem niti se ne slažem	Ne							4 – slažem se	4 – slažem se	2 – ne slažem se
2020-04-27 12:49:45	2	4	5 – potpuno se slažem	3 – niti se slažem niti se ne slažem	1 – nimalo se ne slažem	1 – nimalo se ne slažem	1 – nimalo se ne slažem	1 – nimalo se ne slažem	više	češće	raste	više	jednako	5 – potpuno se slažem	5 – potpuno se slažem	5 – potpuno se slažem	5 – potpuno se slažem	3 – niti se slažem niti se ne slažem	3 – niti se slažem niti se ne slažem	3 – niti se slažem niti se ne slažem	2 – ne slažem se	2 – ne slažem se	2 – ne slažem se	4 – slažem se	3 – niti se slažem niti se ne slažem	3 – niti se slažem niti se ne slažem	3 – niti se slažem niti se ne slažem	3 – niti se slažem niti se ne slažem	2 – ne slažem se	2 – ne slažem se	1 – nimalo se ne slažem	2 – ne slažem se	2 – ne slažem se	5 – potpuno se slažem	3 – niti se slažem niti se ne slažem	3 – niti se slažem niti se ne slažem	2 – ne slažem se	2 – ne slažem se	2 – ne slažem se	Ne							1 – nimalo se ne slažem	1 – nimalo se ne slažem	1 – nimalo se ne slažem
2020-04-27 12:50:30	1	1	2 – ne slažem se	1 – nimalo se ne slažem	5 – potpuno se slažem	5 – potpuno se slažem	5 – potpuno se slažem	5 – potpuno se slažem	manje	rjeđe	opada	jednako	manje	5 – potpuno se slažem	5 – potpuno se slažem	5 – potpuno se slažem	4 – slažem se	1 – nimalo se ne slažem	1 – nimalo se ne slažem	1 – nimalo se ne slažem	3 – niti se slažem niti se ne slažem	1 – nimalo se ne slažem	1 – nimalo se ne slažem	2 – ne slažem se	2 – ne slažem se	1 – nimalo se ne slažem	1 – nimalo se ne slažem	1 – nimalo se ne slažem	2 – ne slažem se	1 – nimalo se ne slažem	1 – nimalo se ne slažem	1 – nimalo se ne slažem	3 – niti se slažem niti se ne slažem	5 – potpuno se slažem	3 – niti se slažem niti se ne slažem	5 – potpuno se slažem	1 – nimalo se ne slažem	1 – nimalo se ne slažem	1 – nimalo se ne slažem	Ne							5 – potpuno se slažem	5 – potpuno se slažem	5 – potpuno se slažem
2020-04-27 12:50:46	2	2	1 – nimalo se ne slažem	1 – nimalo se ne slažem	5 – potpuno se slažem	5 – potpuno se slažem	4 – agree	5 – potpuno se slažem	manje	rjeđe	opada	manje	više	1 – nimalo se ne slažem	3 – niti se slažem niti se ne slažem	3 – niti se slažem niti se ne slažem	3 – niti se slažem niti se ne slažem	3 – niti se slažem niti se ne slažem	2 – ne slažem se	1 – nimalo se ne slažem	2 – ne slažem se	3 – niti se slažem niti se ne slažem	2 – ne slažem se	3 – niti se slažem niti se ne slažem	4 – slažem se	3 – niti se slažem niti se ne slažem	2 – ne slažem se	2 – ne slažem se	2 – ne slažem se	2 – ne slažem se	4 – slažem se	2 – ne slažem se	1 – nimalo se ne slažem	5 – potpuno se slažem	4 – slažem se	5 – potpuno se slažem	2 – ne slažem se	1 – nimalo se ne slažem	3 – niti se slažem niti se ne slažem	Ne							5 – potpuno se slažem	5 – potpuno se slažem	5 – potpuno se slažem
2020-04-27 12:50:52	3	3	4 – agree	1 – nimalo se ne slažem	2 – ne slažem se	4 – agree	4 – agree	5 – potpuno se slažem	manje	rjeđe	jednaka je	jednako	manje	5 – potpuno se slažem	5 – potpuno se slažem	5 – potpuno se slažem	5 – potpuno se slažem	4 – slažem se	2 – ne slažem se	2 – ne slažem se	2 – ne slažem se	3 – niti se slažem niti se ne slažem	1 – nimalo se ne slažem	5 – potpuno se slažem	4 – slažem se	2 – ne slažem se	2 – ne slažem se	2 – ne slažem se	2 – ne slažem se	3 – niti se slažem niti se ne slažem	1 – nimalo se ne slažem	5 – potpuno se slažem	5 – potpuno se slažem	5 – potpuno se slažem	5 – potpuno se slažem	5 – potpuno se slažem	2 – ne slažem se	2 – ne slažem se	4 – slažem se	Ne							5 – potpuno se slažem	5 – potpuno se slažem	5 – potpuno se slažem
2020-04-27 12:51:33	5	5	5 – potpuno se slažem	5 – potpuno se slažem	5 – potpuno se slažem	5 – potpuno se slažem	1 – nimalo se ne slažem	3 – niti se slažem niti se ne slažem	jednako	češće	raste	jednako	jednako	4 – slažem se	5 – potpuno se slažem	5 – potpuno se slažem	5 – potpuno se slažem	5 – potpuno se slažem	5 – potpuno se slažem	4 – slažem se	5 – potpuno se slažem	5 – potpuno se slažem	3 – niti se slažem niti se ne slažem	4 – slažem se	4 – slažem se	4 – slažem se	4 – slažem se	5 – potpuno se slažem	5 – potpuno se slažem	4 – slažem se	5 – potpuno se slažem	5 – potpuno se slažem	5 – potpuno se slažem	1 – nimalo se ne slažem	5 – potpuno se slažem	2 – ne slažem se	4 – slažem se	4 – slažem se	4 – slažem se	Da	3 – niti se slažem niti se ne slažem	4 – slažem se	3 – niti se slažem niti se ne slažem	1 – nimalo se ne slažem	5 – potpuno se slažem	5 – potpuno se slažem	3 – niti se slažem niti se ne slažem	3 – niti se slažem niti se ne slažem	2 – ne slažem se
2020-04-27 12:51:34	3	2	4 – agree	3 – niti se slažem niti se ne slažem	4 – agree	4 – agree	3 – niti se slažem niti se ne slažem	5 – potpuno se slažem	manje	rjeđe	jednaka je	jednako	manje	5 – potpuno se slažem	5 – potpuno se slažem	5 – potpuno se slažem	1 – nimalo se ne slažem	4 – slažem se	3 – niti se slažem niti se ne slažem	4 – slažem se	4 – slažem se	3 – niti se slažem niti se ne slažem	1 – nimalo se ne slažem	2 – ne slažem se	4 – slažem se	2 – ne slažem se	2 – ne slažem se	4 – slažem se	4 – slažem se	3 – niti se slažem niti se ne slažem	4 – slažem se	2 – ne slažem se	3 – niti se slažem niti se ne slažem	5 – potpuno se slažem	5 – potpuno se slažem	5 – potpuno se slažem	3 – niti se slažem niti se ne slažem	2 – ne slažem se	5 – potpuno se slažem	Ne							5 – potpuno se slažem	5 – potpuno se slažem	3 – niti se slažem niti se ne slažem
2020-04-27 12:53:12	3	3	5 – potpuno se slažem	4 – agree	3 – niti se slažem niti se ne slažem	3 – niti se slažem niti se ne slažem	3 – niti se slažem niti se ne slažem	4 – agree	jednako	jednako	raste	jednako	jednako	5 – potpuno se slažem	5 – potpuno se slažem	5 – potpuno se slažem	4 – slažem se	2 – ne slažem se	2 – ne slažem se	2 – ne slažem se	4 – slažem se	2 – ne slažem se	2 – ne slažem se	5 – potpuno se slažem	5 – potpuno se slažem	3 – niti se slažem niti se ne slažem	3 – niti se slažem niti se ne slažem	4 – slažem se	4 – slažem se	4 – slažem se	1 – nimalo se ne slažem	5 – potpuno se slažem	5 – potpuno se slažem	5 – potpuno se slažem	2 – ne slažem se	4 – slažem se	2 – ne slažem se	2 – ne slažem se	2 – ne slažem se	Ne							3 – niti se slažem niti se ne slažem	3 – niti se slažem niti se ne slažem	3 – niti se slažem niti se ne slažem
2020-04-27 12:53:17	3	2	2 – ne slažem se	1 – nimalo se ne slažem	5 – potpuno se slažem	4 – agree	5 – potpuno se slažem	5 – potpuno se slažem	manje	jednako	jednaka je	jednako	više	3 – niti se slažem niti se ne slažem	5 – potpuno se slažem	5 – potpuno se slažem	5 – potpuno se slažem	1 – nimalo se ne slažem	1 – nimalo se ne slažem	2 – ne slažem se	2 – ne slažem se	2 – ne slažem se	2 – ne slažem se	4 – slažem se	1 – nimalo se ne slažem	2 – ne slažem se	2 – ne slažem se	4 – slažem se	3 – niti se slažem niti se ne slažem	3 – niti se slažem niti se ne slažem	1 – nimalo se ne slažem	5 – potpuno se slažem	5 – potpuno se slažem	5 – potpuno se slažem	5 – potpuno se slažem	5 – potpuno se slažem	2 – ne slažem se	2 – ne slažem se	2 – ne slažem se	Ne							3 – niti se slažem niti se ne slažem	3 – niti se slažem niti se ne slažem	3 – niti se slažem niti se ne slažem
2020-04-27 12:53:43	1	1	3 – niti se slažem niti se ne slažem	4 – agree	5 – potpuno se slažem	5 – potpuno se slažem	5 – potpuno se slažem	5 – potpuno se slažem	manje	jednako	opada	manje	više	4 – slažem se	5 – potpuno se slažem	5 – potpuno se slažem	5 – potpuno se slažem	2 – ne slažem se	1 – nimalo se ne slažem	1 – nimalo se ne slažem	1 – nimalo se ne slažem	1 – nimalo se ne slažem	1 – nimalo se ne slažem	3 – niti se slažem niti se ne slažem	4 – slažem se	1 – nimalo se ne slažem	1 – nimalo se ne slažem	3 – niti se slažem niti se ne slažem	1 – nimalo se ne slažem	3 – niti se slažem niti se ne slažem	1 – nimalo se ne slažem	1 – nimalo se ne slažem	3 – niti se slažem niti se ne slažem	5 – potpuno se slažem	1 – nimalo se ne slažem	4 – slažem se	2 – ne slažem se	1 – nimalo se ne slažem	1 – nimalo se ne slažem	Ne							5 – potpuno se slažem	5 – potpuno se slažem	4 – slažem se
2020-04-27 12:53:43	4	4	4 – agree	4 – agree	3 – niti se slažem niti se ne slažem	3 – niti se slažem niti se ne slažem	2 – ne slažem se	2 – ne slažem se	manje	jednako	jednaka je	jednako	manje	5 – potpuno se slažem	5 – potpuno se slažem	5 – potpuno se slažem	5 – potpuno se slažem	4 – slažem se	4 – slažem se	3 – niti se slažem niti se ne slažem	4 – slažem se	3 – niti se slažem niti se ne slažem	3 – niti se slažem niti se ne slažem	4 – slažem se	4 – slažem se	4 – slažem se	4 – slažem se	4 – slažem se	4 – slažem se	4 – slažem se	4 – slažem se	4 – slažem se	4 – slažem se	1 – nimalo se ne slažem	4 – slažem se	2 – ne slažem se	4 – slažem se	4 – slažem se	4 – slažem se	Da	3 – niti se slažem niti se ne slažem	5 – potpuno se slažem	4 – slažem se	1 – nimalo se ne slažem	3 – niti se slažem niti se ne slažem	3 – niti se slažem niti se ne slažem	3 – niti se slažem niti se ne slažem	2 – ne slažem se	2 – ne slažem se
2020-04-27 12:54:02	4	4	4 – agree	4 – agree	4 – agree	3 – niti se slažem niti se ne slažem	2 – ne slažem se	2 – ne slažem se	više	češće	raste	jednako	manje	4 – slažem se	5 – potpuno se slažem	5 – potpuno se slažem	5 – potpuno se slažem	4 – slažem se	4 – slažem se	3 – niti se slažem niti se ne slažem	4 – slažem se	4 – slažem se	3 – niti se slažem niti se ne slažem	4 – slažem se	4 – slažem se	4 – slažem se	4 – slažem se	4 – slažem se	4 – slažem se	4 – slažem se	4 – slažem se	4 – slažem se	4 – slažem se	1 – nimalo se ne slažem	5 – potpuno se slažem	1 – nimalo se ne slažem	4 – slažem se	4 – slažem se	4 – slažem se	Da	2 – ne slažem se	4 – slažem se	3 – niti se slažem niti se ne slažem	2 – ne slažem se	4 – slažem se	5 – potpuno se slažem	2 – ne slažem se	2 – ne slažem se	2 – ne slažem se
2020-04-27 12:54:11	3	3	5 – potpuno se slažem	3 – niti se slažem niti se ne slažem	3 – niti se slažem niti se ne slažem	3 – niti se slažem niti se ne slažem	3 – niti se slažem niti se ne slažem	5 – potpuno se slažem	jednako	jednako	jednaka je	jednako	više	4 – slažem se	4 – slažem se	4 – slažem se	2 – ne slažem se	4 – slažem se	3 – niti se slažem niti se ne slažem	2 – ne slažem se	4 – slažem se	1 – nimalo se ne slažem	1 – nimalo se ne slažem	4 – slažem se	3 – niti se slažem niti se ne slažem	3 – niti se slažem niti se ne slažem	3 – niti se slažem niti se ne slažem	3 – niti se slažem niti se ne slažem	3 – niti se slažem niti se ne slažem	3 – niti se slažem niti se ne slažem	1 – nimalo se ne slažem	3 – niti se slažem niti se ne slažem	4 – slažem se	5 – potpuno se slažem	5 – potpuno se slažem	5 – potpuno se slažem	3 – niti se slažem niti se ne slažem	3 – niti se slažem niti se ne slažem	3 – niti se slažem niti se ne slažem	Ne							4 – slažem se	4 – slažem se	4 – slažem se
2020-04-27 12:54:14	4	2	5 – potpuno se slažem	4 – agree	5 – potpuno se slažem	5 – potpuno se slažem	4 – agree	5 – potpuno se slažem	manje	jednako	jednaka je	manje	manje	5 – potpuno se slažem	5 – potpuno se slažem	5 – potpuno se slažem	5 – potpuno se slažem	5 – potpuno se slažem	5 – potpuno se slažem	5 – potpuno se slažem	5 – potpuno se slažem	3 – niti se slažem niti se ne slažem	1 – nimalo se ne slažem	5 – potpuno se slažem	5 – potpuno se slažem	5 – potpuno se slažem	5 – potpuno se slažem	5 – potpuno se slažem	5 – potpuno se slažem	5 – potpuno se slažem	1 – nimalo se ne slažem	1 – nimalo se ne slažem	5 – potpuno se slažem	5 – potpuno se slažem	5 – potpuno se slažem	5 – potpuno se slažem	5 – potpuno se slažem	3 – niti se slažem niti se ne slažem	5 – potpuno se slažem	Ne							4 – slažem se	5 – potpuno se slažem	5 – potpuno se slažem
2020-04-27 12:54:24	3	5	4 – agree	4 – agree	3 – niti se slažem niti se ne slažem	3 – niti se slažem niti se ne slažem	3 – niti se slažem niti se ne slažem	3 – niti se slažem niti se ne slažem	više	češće	raste	više	jednako	4 – slažem se	3 – niti se slažem niti se ne slažem	2 – ne slažem se	2 – ne slažem se	4 – slažem se	4 – slažem se	2 – ne slažem se	4 – slažem se	3 – niti se slažem niti se ne slažem	1 – nimalo se ne slažem	4 – slažem se	4 – slažem se	4 – slažem se	4 – slažem se	4 – slažem se	4 – slažem se	4 – slažem se	4 – slažem se	4 – slažem se	4 – slažem se	1 – nimalo se ne slažem	4 – slažem se	2 – ne slažem se	3 – niti se slažem niti se ne slažem	4 – slažem se	4 – slažem se	Da	2 – ne slažem se	4 – slažem se	4 – slažem se	1 – nimalo se ne slažem	5 – potpuno se slažem	5 – potpuno se slažem	2 – ne slažem se	2 – ne slažem se	2 – ne slažem se
2020-04-27 12:54:28	2	1	2 – ne slažem se	1 – nimalo se ne slažem	5 – potpuno se slažem	5 – potpuno se slažem	3 – niti se slažem niti se ne slažem	5 – potpuno se slažem	manje	rjeđe	opada	manje	jednako	4 – slažem se	4 – slažem se	4 – slažem se	2 – ne slažem se	3 – niti se slažem niti se ne slažem	2 – ne slažem se	2 – ne slažem se	2 – ne slažem se	2 – ne slažem se	3 – niti se slažem niti se ne slažem	2 – ne slažem se	3 – niti se slažem niti se ne slažem	2 – ne slažem se	2 – ne slažem se	2 – ne slažem se	2 – ne slažem se	2 – ne slažem se	1 – nimalo se ne slažem	1 – nimalo se ne slažem	3 – niti se slažem niti se ne slažem	5 – potpuno se slažem	3 – niti se slažem niti se ne slažem	5 – potpuno se slažem	1 – nimalo se ne slažem	1 – nimalo se ne slažem	2 – ne slažem se	Ne							5 – potpuno se slažem	5 – potpuno se slažem	5 – potpuno se slažem
2020-04-27 12:54:29	5	5	4 – agree	3 – niti se slažem niti se ne slažem	3 – niti se slažem niti se ne slažem	2 – ne slažem se	2 – ne slažem se	4 – agree	više	češće	raste	jednako	jednako	4 – slažem se	5 – potpuno se slažem	5 – potpuno se slažem	5 – potpuno se slažem	4 – slažem se	5 – potpuno se slažem	5 – potpuno se slažem	5 – potpuno se slažem	5 – potpuno se slažem	4 – slažem se	4 – slažem se	5 – potpuno se slažem	5 – potpuno se slažem	5 – potpuno se slažem	5 – potpuno se slažem	4 – slažem se	5 – potpuno se slažem	5 – potpuno se slažem	4 – slažem se	5 – potpuno se slažem	4 – slažem se	5 – potpuno se slažem	3 – niti se slažem niti se ne slažem	4 – slažem se	5 – potpuno se slažem	5 – potpuno se slažem	Ne							4 – slažem se	4 – slažem se	4 – slažem se
2020-04-27 12:54:48	3	3	4 – agree	4 – agree	3 – niti se slažem niti se ne slažem	4 – agree	2 – ne slažem se	4 – agree	jednako	jednako	opada	jednako	više	5 – potpuno se slažem	5 – potpuno se slažem	5 – potpuno se slažem	2 – ne slažem se	4 – slažem se	4 – slažem se	2 – ne slažem se	2 – ne slažem se	4 – slažem se	2 – ne slažem se	2 – ne slažem se	2 – ne slažem se	2 – ne slažem se	2 – ne slažem se	2 – ne slažem se	4 – slažem se	4 – slažem se	1 – nimalo se ne slažem	3 – niti se slažem niti se ne slažem	3 – niti se slažem niti se ne slažem	5 – potpuno se slažem	4 – slažem se	4 – slažem se	2 – ne slažem se	3 – niti se slažem niti se ne slažem	3 – niti se slažem niti se ne slažem	Ne							3 – niti se slažem niti se ne slažem	2 – ne slažem se	2 – ne slažem se
2020-04-27 12:55:12	5	4	5 – potpuno se slažem	4 – agree	3 – niti se slažem niti se ne slažem	2 – ne slažem se	1 – nimalo se ne slažem	3 – niti se slažem niti se ne slažem	jednako	češće	raste	jednako	jednako	5 – potpuno se slažem	5 – potpuno se slažem	5 – potpuno se slažem	5 – potpuno se slažem	3 – niti se slažem niti se ne slažem	4 – slažem se	3 – niti se slažem niti se ne slažem	5 – potpuno se slažem	3 – niti se slažem niti se ne slažem	3 – niti se slažem niti se ne slažem	4 – slažem se	4 – slažem se	5 – potpuno se slažem	5 – potpuno se slažem	5 – potpuno se slažem	5 – potpuno se slažem	5 – potpuno se slažem	3 – niti se slažem niti se ne slažem	5 – potpuno se slažem	5 – potpuno se slažem	3 – niti se slažem niti se ne slažem	4 – slažem se	1 – nimalo se ne slažem	3 – niti se slažem niti se ne slažem	4 – slažem se	4 – slažem se	Ne							3 – niti se slažem niti se ne slažem	3 – niti se slažem niti se ne slažem	1 – nimalo se ne slažem
2020-04-27 12:55:35	3	2	3 – niti se slažem niti se ne slažem	4 – agree	4 – agree	5 – potpuno se slažem	3 – niti se slažem niti se ne slažem	4 – agree	manje	rjeđe	opada	jednako	više	3 – niti se slažem niti se ne slažem	4 – slažem se	4 – slažem se	2 – ne slažem se	4 – slažem se	3 – niti se slažem niti se ne slažem	3 – niti se slažem niti se ne slažem	2 – ne slažem se	3 – niti se slažem niti se ne slažem	2 – ne slažem se	3 – niti se slažem niti se ne slažem	4 – slažem se	3 – niti se slažem niti se ne slažem	3 – niti se slažem niti se ne slažem	3 – niti se slažem niti se ne slažem	3 – niti se slažem niti se ne slažem	4 – slažem se	3 – niti se slažem niti se ne slažem	4 – slažem se	3 – niti se slažem niti se ne slažem	4 – slažem se	3 – niti se slažem niti se ne slažem	4 – slažem se	4 – slažem se	3 – niti se slažem niti se ne slažem	3 – niti se slažem niti se ne slažem	Ne							4 – slažem se	4 – slažem se	5 – potpuno se slažem
2020-04-27 12:55:54	4	3	4 – agree	2 – ne slažem se	4 – agree	3 – niti se slažem niti se ne slažem	3 – niti se slažem niti se ne slažem	4 – agree	manje	jednako	jednaka je	manje	manje	3 – niti se slažem niti se ne slažem	5 – potpuno se slažem	2 – ne slažem se	2 – ne slažem se	4 – slažem se	4 – slažem se	4 – slažem se	5 – potpuno se slažem	3 – niti se slažem niti se ne slažem	2 – ne slažem se	4 – slažem se	4 – slažem se	3 – niti se slažem niti se ne slažem	3 – niti se slažem niti se ne slažem	5 – potpuno se slažem	3 – niti se slažem niti se ne slažem	4 – slažem se	5 – potpuno se slažem	5 – potpuno se slažem	4 – slažem se	2 – ne slažem se	5 – potpuno se slažem	3 – niti se slažem niti se ne slažem	4 – slažem se	4 – slažem se	5 – potpuno se slažem	Ne							4 – slažem se	4 – slažem se	5 – potpuno se slažem
2020-04-27 12:56:25	4	3	5 – potpuno se slažem	5 – potpuno se slažem	5 – potpuno se slažem	4 – agree	3 – niti se slažem niti se ne slažem	3 – niti se slažem niti se ne slažem	jednako	jednako	jednaka je	jednako	jednako	5 – potpuno se slažem	5 – potpuno se slažem	5 – potpuno se slažem	5 – potpuno se slažem	5 – potpuno se slažem	5 – potpuno se slažem	5 – potpuno se slažem	5 – potpuno se slažem	3 – niti se slažem niti se ne slažem	3 – niti se slažem niti se ne slažem	4 – slažem se	3 – niti se slažem niti se ne slažem	4 – slažem se	4 – slažem se	4 – slažem se	4 – slažem se	4 – slažem se	5 – potpuno se slažem	5 – potpuno se slažem	5 – potpuno se slažem	1 – nimalo se ne slažem	4 – slažem se	3 – niti se slažem niti se ne slažem	5 – potpuno se slažem	4 – slažem se	5 – potpuno se slažem	Ne							4 – slažem se	4 – slažem se	4 – slažem se
2020-04-27 12:56:53	1	1	1 – nimalo se ne slažem	1 – nimalo se ne slažem	5 – potpuno se slažem	5 – potpuno se slažem	5 – potpuno se slažem	5 – potpuno se slažem	manje	rjeđe	opada	više	više	4 – slažem se	4 – slažem se	4 – slažem se	4 – slažem se	1 – nimalo se ne slažem	1 – nimalo se ne slažem	1 – nimalo se ne slažem	2 – ne slažem se	1 – nimalo se ne slažem	1 – nimalo se ne slažem	1 – nimalo se ne slažem	2 – ne slažem se	1 – nimalo se ne slažem	1 – nimalo se ne slažem	1 – nimalo se ne slažem	1 – nimalo se ne slažem	1 – nimalo se ne slažem	1 – nimalo se ne slažem	2 – ne slažem se	2 – ne slažem se	5 – potpuno se slažem	3 – niti se slažem niti se ne slažem	5 – potpuno se slažem	1 – nimalo se ne slažem	1 – nimalo se ne slažem	1 – nimalo se ne slažem	Da	3 – niti se slažem niti se ne slažem	4 – slažem se	2 – ne slažem se	1 – nimalo se ne slažem	1 – nimalo se ne slažem	1 – nimalo se ne slažem	5 – potpuno se slažem	5 – potpuno se slažem	5 – potpuno se slažem
2020-04-27 12:56:57	2	2	1 – nimalo se ne slažem	1 – nimalo se ne slažem	2 – ne slažem se	2 – ne slažem se	2 – ne slažem se	2 – ne slažem se	manje	rjeđe	opada	jednako	manje	5 – potpuno se slažem	4 – slažem se	5 – potpuno se slažem	3 – niti se slažem niti se ne slažem	1 – nimalo se ne slažem	2 – ne slažem se	1 – nimalo se ne slažem	1 – nimalo se ne slažem	1 – nimalo se ne slažem	1 – nimalo se ne slažem	2 – ne slažem se	2 – ne slažem se	2 – ne slažem se	2 – ne slažem se	1 – nimalo se ne slažem	2 – ne slažem se	4 – slažem se	1 – nimalo se ne slažem	3 – niti se slažem niti se ne slažem	3 – niti se slažem niti se ne slažem	4 – slažem se	2 – ne slažem se	5 – potpuno se slažem	2 – ne slažem se	2 – ne slažem se	2 – ne slažem se	Da	3 – niti se slažem niti se ne slažem	3 – niti se slažem niti se ne slažem	2 – ne slažem se	1 – nimalo se ne slažem	4 – slažem se	4 – slažem se	4 – slažem se	4 – slažem se	2 – ne slažem se
2020-04-27 12:58:08	4	2	5 – potpuno se slažem	1 – nimalo se ne slažem	4 – agree	4 – agree	1 – nimalo se ne slažem	4 – agree	jednako	rjeđe	opada	manje	manje	4 – slažem se	4 – slažem se	2 – ne slažem se	2 – ne slažem se	4 – slažem se	4 – slažem se	1 – nimalo se ne slažem	4 – slažem se	4 – slažem se	1 – nimalo se ne slažem	5 – potpuno se slažem	5 – potpuno se slažem	5 – potpuno se slažem	5 – potpuno se slažem	5 – potpuno se slažem	4 – slažem se	5 – potpuno se slažem	1 – nimalo se ne slažem	1 – nimalo se ne slažem	1 – nimalo se ne slažem	5 – potpuno se slažem	5 – potpuno se slažem	1 – nimalo se ne slažem	3 – niti se slažem niti se ne slažem	3 – niti se slažem niti se ne slažem	4 – slažem se	Da	2 – ne slažem se	4 – slažem se	3 – niti se slažem niti se ne slažem	4 – slažem se	4 – slažem se	4 – slažem se	2 – ne slažem se	2 – ne slažem se	2 – ne slažem se
2020-04-27 12:58:48	4	3	5 – potpuno se slažem	2 – ne slažem se	3 – niti se slažem niti se ne slažem	4 – agree	3 – niti se slažem niti se ne slažem	4 – agree	jednako	češće	jednaka je	manje	manje	5 – potpuno se slažem	5 – potpuno se slažem	5 – potpuno se slažem	5 – potpuno se slažem	5 – potpuno se slažem	5 – potpuno se slažem	3 – niti se slažem niti se ne slažem	5 – potpuno se slažem	5 – potpuno se slažem	2 – ne slažem se	5 – potpuno se slažem	5 – potpuno se slažem	5 – potpuno se slažem	5 – potpuno se slažem	4 – slažem se	5 – potpuno se slažem	5 – potpuno se slažem	5 – potpuno se slažem	5 – potpuno se slažem	5 – potpuno se slažem	1 – nimalo se ne slažem	3 – niti se slažem niti se ne slažem	4 – slažem se	5 – potpuno se slažem	5 – potpuno se slažem	5 – potpuno se slažem	Da	1 – nimalo se ne slažem	2 – ne slažem se	1 – nimalo se ne slažem	1 – nimalo se ne slažem	4 – slažem se	4 – slažem se	4 – slažem se	4 – slažem se	4 – slažem se
2020-04-27 12:59:05	3	3	5 – potpuno se slažem	3 – niti se slažem niti se ne slažem	2 – ne slažem se	3 – niti se slažem niti se ne slažem	2 – ne slažem se	2 – ne slažem se	jednako	jednako	jednaka je	jednako	više	4 – slažem se	5 – potpuno se slažem	5 – potpuno se slažem	5 – potpuno se slažem	3 – niti se slažem niti se ne slažem	3 – niti se slažem niti se ne slažem	3 – niti se slažem niti se ne slažem	3 – niti se slažem niti se ne slažem	3 – niti se slažem niti se ne slažem	2 – ne slažem se	3 – niti se slažem niti se ne slažem	3 – niti se slažem niti se ne slažem	3 – niti se slažem niti se ne slažem	3 – niti se slažem niti se ne slažem	3 – niti se slažem niti se ne slažem	2 – ne slažem se	2 – ne slažem se	1 – nimalo se ne slažem	1 – nimalo se ne slažem	3 – niti se slažem niti se ne slažem	5 – potpuno se slažem	5 – potpuno se slažem	4 – slažem se	3 – niti se slažem niti se ne slažem	4 – slažem se	4 – slažem se	Ne							3 – niti se slažem niti se ne slažem	3 – niti se slažem niti se ne slažem	4 – slažem se
2020-04-27 13:01:00	4	4	5 – potpuno se slažem	4 – agree	4 – agree	3 – niti se slažem niti se ne slažem	1 – nimalo se ne slažem	3 – niti se slažem niti se ne slažem	jednako	jednako	jednaka je	više	više	4 – slažem se	5 – potpuno se slažem	5 – potpuno se slažem	3 – niti se slažem niti se ne slažem	3 – niti se slažem niti se ne slažem	3 – niti se slažem niti se ne slažem	3 – niti se slažem niti se ne slažem	5 – potpuno se slažem	3 – niti se slažem niti se ne slažem	4 – slažem se	4 – slažem se	5 – potpuno se slažem	3 – niti se slažem niti se ne slažem	3 – niti se slažem niti se ne slažem	4 – slažem se	4 – slažem se	3 – niti se slažem niti se ne slažem	1 – nimalo se ne slažem	2 – ne slažem se	4 – slažem se	4 – slažem se	5 – potpuno se slažem	3 – niti se slažem niti se ne slažem	4 – slažem se	3 – niti se slažem niti se ne slažem	4 – slažem se	Ne							3 – niti se slažem niti se ne slažem	4 – slažem se	3 – niti se slažem niti se ne slažem
2020-04-27 13:01:22	2	2	3 – niti se slažem niti se ne slažem	4 – agree	5 – potpuno se slažem	5 – potpuno se slažem	3 – niti se slažem niti se ne slažem	5 – potpuno se slažem	jednako	jednako	jednaka je	jednako	više	5 – potpuno se slažem	5 – potpuno se slažem	5 – potpuno se slažem	3 – niti se slažem niti se ne slažem	5 – potpuno se slažem	4 – slažem se	5 – potpuno se slažem	4 – slažem se	5 – potpuno se slažem	3 – niti se slažem niti se ne slažem	4 – slažem se	4 – slažem se	4 – slažem se	4 – slažem se	5 – potpuno se slažem	3 – niti se slažem niti se ne slažem	4 – slažem se	4 – slažem se	5 – potpuno se slažem	4 – slažem se	1 – nimalo se ne slažem	5 – potpuno se slažem	3 – niti se slažem niti se ne slažem	3 – niti se slažem niti se ne slažem	4 – slažem se	4 – slažem se	Ne							4 – slažem se	5 – potpuno se slažem	3 – niti se slažem niti se ne slažem
2020-04-27 13:01:33	5	5	3 – niti se slažem niti se ne slažem	3 – niti se slažem niti se ne slažem	1 – nimalo se ne slažem	1 – nimalo se ne slažem	1 – nimalo se ne slažem	1 – nimalo se ne slažem	jednako	jednako	raste	jednako	jednako	4 – slažem se	4 – slažem se	4 – slažem se	4 – slažem se	4 – slažem se	4 – slažem se	4 – slažem se	1 – nimalo se ne slažem	4 – slažem se	1 – nimalo se ne slažem	3 – niti se slažem niti se ne slažem	3 – niti se slažem niti se ne slažem	3 – niti se slažem niti se ne slažem	3 – niti se slažem niti se ne slažem	3 – niti se slažem niti se ne slažem	3 – niti se slažem niti se ne slažem	3 – niti se slažem niti se ne slažem	3 – niti se slažem niti se ne slažem	3 – niti se slažem niti se ne slažem	3 – niti se slažem niti se ne slažem	3 – niti se slažem niti se ne slažem	3 – niti se slažem niti se ne slažem	4 – slažem se	4 – slažem se	4 – slažem se	4 – slažem se	Da	2 – ne slažem se	2 – ne slažem se	2 – ne slažem se	2 – ne slažem se	2 – ne slažem se	4 – slažem se	2 – ne slažem se	2 – ne slažem se	2 – ne slažem se
2020-04-27 13:04:53	5	3	5 – potpuno se slažem	3 – niti se slažem niti se ne slažem	3 – niti se slažem niti se ne slažem	4 – agree	2 – ne slažem se	3 – niti se slažem niti se ne slažem	jednako	jednako	jednaka je	jednako	jednako	5 – potpuno se slažem	5 – potpuno se slažem	5 – potpuno se slažem	5 – potpuno se slažem	5 – potpuno se slažem	5 – potpuno se slažem	5 – potpuno se slažem	5 – potpuno se slažem	5 – potpuno se slažem	4 – slažem se	5 – potpuno se slažem	5 – potpuno se slažem	5 – potpuno se slažem	5 – potpuno se slažem	5 – potpuno se slažem	5 – potpuno se slažem	5 – potpuno se slažem	4 – slažem se	5 – potpuno se slažem	5 – potpuno se slažem	4 – slažem se	3 – niti se slažem niti se ne slažem	1 – nimalo se ne slažem	5 – potpuno se slažem	5 – potpuno se slažem	5 – potpuno se slažem	Ne							1 – nimalo se ne slažem	3 – niti se slažem niti se ne slažem	2 – ne slažem se
2020-04-27 13:04:58	5	3	5 – potpuno se slažem	3 – niti se slažem niti se ne slažem	3 – niti se slažem niti se ne slažem	4 – agree	2 – ne slažem se	3 – niti se slažem niti se ne slažem	jednako	jednako	jednaka je	jednako	jednako	5 – potpuno se slažem	5 – potpuno se slažem	5 – potpuno se slažem	5 – potpuno se slažem	5 – potpuno se slažem	5 – potpuno se slažem	5 – potpuno se slažem	5 – potpuno se slažem	5 – potpuno se slažem	4 – slažem se	5 – potpuno se slažem	5 – potpuno se slažem	5 – potpuno se slažem	5 – potpuno se slažem	5 – potpuno se slažem	5 – potpuno se slažem	5 – potpuno se slažem	4 – slažem se	5 – potpuno se slažem	5 – potpuno se slažem	4 – slažem se	3 – niti se slažem niti se ne slažem	1 – nimalo se ne slažem	5 – potpuno se slažem	5 – potpuno se slažem	5 – potpuno se slažem	Ne							1 – nimalo se ne slažem	3 – niti se slažem niti se ne slažem	2 – ne slažem se
2020-04-27 13:05:03	3	2	4 – agree	2 – ne slažem se	5 – potpuno se slažem	5 – potpuno se slažem	2 – ne slažem se	5 – potpuno se slažem	manje	jednako	opada	manje	više	5 – potpuno se slažem	5 – potpuno se slažem	5 – potpuno se slažem	5 – potpuno se slažem	5 – potpuno se slažem	5 – potpuno se slažem	5 – potpuno se slažem	5 – potpuno se slažem	5 – potpuno se slažem	5 – potpuno se slažem	5 – potpuno se slažem	5 – potpuno se slažem	5 – potpuno se slažem	5 – potpuno se slažem	5 – potpuno se slažem	5 – potpuno se slažem	5 – potpuno se slažem	5 – potpuno se slažem	5 – potpuno se slažem	5 – potpuno se slažem	1 – nimalo se ne slažem	5 – potpuno se slažem	4 – slažem se	5 – potpuno se slažem	4 – slažem se	4 – slažem se	Ne							5 – potpuno se slažem	5 – potpuno se slažem	2 – ne slažem se
2020-04-27 13:05:06	4	4	5 – potpuno se slažem	5 – potpuno se slažem	1 – nimalo se ne slažem	2 – ne slažem se	1 – nimalo se ne slažem	3 – niti se slažem niti se ne slažem	jednako	češće	raste	jednako	jednako	5 – potpuno se slažem	5 – potpuno se slažem	5 – potpuno se slažem	5 – potpuno se slažem	3 – niti se slažem niti se ne slažem	4 – slažem se	5 – potpuno se slažem	3 – niti se slažem niti se ne slažem	4 – slažem se	4 – slažem se	5 – potpuno se slažem	4 – slažem se	5 – potpuno se slažem	4 – slažem se	4 – slažem se	5 – potpuno se slažem	5 – potpuno se slažem	1 – nimalo se ne slažem	5 – potpuno se slažem	2 – ne slažem se	5 – potpuno se slažem	3 – niti se slažem niti se ne slažem	1 – nimalo se ne slažem	3 – niti se slažem niti se ne slažem	3 – niti se slažem niti se ne slažem	5 – potpuno se slažem	Ne							3 – niti se slažem niti se ne slažem	2 – ne slažem se	1 – nimalo se ne slažem
2020-04-27 13:06:08	2	1	5 – potpuno se slažem	3 – niti se slažem niti se ne slažem	1 – nimalo se ne slažem	1 – nimalo se ne slažem	1 – nimalo se ne slažem	1 – nimalo se ne slažem	više	češće	jednaka je	više	manje	5 – potpuno se slažem	4 – slažem se	4 – slažem se	4 – slažem se	3 – niti se slažem niti se ne slažem	4 – slažem se	4 – slažem se	2 – ne slažem se	1 – nimalo se ne slažem	1 – nimalo se ne slažem	2 – ne slažem se	1 – nimalo se ne slažem	4 – slažem se	4 – slažem se	2 – ne slažem se	1 – nimalo se ne slažem	1 – nimalo se ne slažem	1 – nimalo se ne slažem	1 – nimalo se ne slažem	1 – nimalo se ne slažem	5 – potpuno se slažem	1 – nimalo se ne slažem	2 – ne slažem se	3 – niti se slažem niti se ne slažem	5 – potpuno se slažem	5 – potpuno se slažem	Ne							1 – nimalo se ne slažem	1 – nimalo se ne slažem	1 – nimalo se ne slažem
2020-04-27 13:07:38	4	3	5 – potpuno se slažem	2 – ne slažem se	5 – potpuno se slažem	5 – potpuno se slažem	4 – agree	5 – potpuno se slažem	manje	jednako	opada	manje	jednako	5 – potpuno se slažem	5 – potpuno se slažem	5 – potpuno se slažem	5 – potpuno se slažem	4 – slažem se	4 – slažem se	2 – ne slažem se	4 – slažem se	3 – niti se slažem niti se ne slažem	2 – ne slažem se	3 – niti se slažem niti se ne slažem	2 – ne slažem se	3 – niti se slažem niti se ne slažem	2 – ne slažem se	3 – niti se slažem niti se ne slažem	2 – ne slažem se	5 – potpuno se slažem	5 – potpuno se slažem	5 – potpuno se slažem	4 – slažem se	5 – potpuno se slažem	4 – slažem se	5 – potpuno se slažem	3 – niti se slažem niti se ne slažem	3 – niti se slažem niti se ne slažem	5 – potpuno se slažem	Ne							5 – potpuno se slažem	5 – potpuno se slažem	5 – potpuno se slažem
2020-04-27 13:07:50	5	5	5 – potpuno se slažem	5 – potpuno se slažem	1 – nimalo se ne slažem	1 – nimalo se ne slažem	1 – nimalo se ne slažem	1 – nimalo se ne slažem	više	jednako	raste	jednako	jednako	5 – potpuno se slažem	5 – potpuno se slažem	5 – potpuno se slažem	5 – potpuno se slažem	5 – potpuno se slažem	5 – potpuno se slažem	5 – potpuno se slažem	5 – potpuno se slažem	5 – potpuno se slažem	5 – potpuno se slažem	5 – potpuno se slažem	5 – potpuno se slažem	5 – potpuno se slažem	5 – potpuno se slažem	5 – potpuno se slažem	5 – potpuno se slažem	5 – potpuno se slažem	5 – potpuno se slažem	5 – potpuno se slažem	5 – potpuno se slažem	5 – potpuno se slažem	5 – potpuno se slažem	1 – nimalo se ne slažem	5 – potpuno se slažem	5 – potpuno se slažem	5 – potpuno se slažem	Ne							1 – nimalo se ne slažem	1 – nimalo se ne slažem	1 – nimalo se ne slažem
2020-04-27 13:08:03	4	3	5 – potpuno se slažem	3 – niti se slažem niti se ne slažem	4 – agree	4 – agree	3 – niti se slažem niti se ne slažem	2 – ne slažem se	jednako	jednako	jednaka je	jednako	jednako	5 – potpuno se slažem	5 – potpuno se slažem	5 – potpuno se slažem	5 – potpuno se slažem	4 – slažem se	4 – slažem se	4 – slažem se	4 – slažem se	4 – slažem se	2 – ne slažem se	4 – slažem se	4 – slažem se	4 – slažem se	4 – slažem se	4 – slažem se	4 – slažem se	4 – slažem se	4 – slažem se	4 – slažem se	4 – slažem se	2 – ne slažem se	4 – slažem se	4 – slažem se	4 – slažem se	4 – slažem se	4 – slažem se	Ne							1 – nimalo se ne slažem	1 – nimalo se ne slažem	1 – nimalo se ne slažem
2020-04-27 13:08:14	5	5	1 – nimalo se ne slažem	2 – ne slažem se	2 – ne slažem se	5 – potpuno se slažem	3 – niti se slažem niti se ne slažem	3 – niti se slažem niti se ne slažem	jednako	jednako	opada	jednako	jednako	1 – nimalo se ne slažem	3 – niti se slažem niti se ne slažem	2 – ne slažem se	2 – ne slažem se	3 – niti se slažem niti se ne slažem	2 – ne slažem se	2 – ne slažem se	3 – niti se slažem niti se ne slažem	3 – niti se slažem niti se ne slažem	3 – niti se slažem niti se ne slažem	2 – ne slažem se	2 – ne slažem se	2 – ne slažem se	5 – potpuno se slažem	4 – slažem se	5 – potpuno se slažem	4 – slažem se	4 – slažem se	4 – slažem se	4 – slažem se	4 – slažem se	5 – potpuno se slažem	5 – potpuno se slažem	5 – potpuno se slažem	5 – potpuno se slažem	5 – potpuno se slažem	Ne							1 – nimalo se ne slažem	3 – niti se slažem niti se ne slažem	3 – niti se slažem niti se ne slažem
2020-04-27 13:08:25	4	3	1 – nimalo se ne slažem	1 – nimalo se ne slažem	2 – ne slažem se	2 – ne slažem se	1 – nimalo se ne slažem	1 – nimalo se ne slažem	jednako	češće	raste	manje	više	3 – niti se slažem niti se ne slažem	2 – ne slažem se	2 – ne slažem se	2 – ne slažem se	2 – ne slažem se	2 – ne slažem se	2 – ne slažem se	2 – ne slažem se	2 – ne slažem se	2 – ne slažem se	2 – ne slažem se	2 – ne slažem se	2 – ne slažem se	1 – nimalo se ne slažem	2 – ne slažem se	1 – nimalo se ne slažem	2 – ne slažem se	1 – nimalo se ne slažem	2 – ne slažem se	1 – nimalo se ne slažem	1 – nimalo se ne slažem	2 – ne slažem se	2 – ne slažem se	2 – ne slažem se	2 – ne slažem se	2 – ne slažem se	Da	2 – ne slažem se	2 – ne slažem se	2 – ne slažem se	2 – ne slažem se	2 – ne slažem se	2 – ne slažem se	2 – ne slažem se	2 – ne slažem se	2 – ne slažem se
2020-04-27 13:09:01	4	4	5 – potpuno se slažem	5 – potpuno se slažem	3 – niti se slažem niti se ne slažem	3 – niti se slažem niti se ne slažem	2 – ne slažem se	3 – niti se slažem niti se ne slažem	manje	jednako	jednaka je	manje	manje	4 – slažem se	4 – slažem se	2 – ne slažem se	2 – ne slažem se	4 – slažem se	4 – slažem se	4 – slažem se	4 – slažem se	4 – slažem se	2 – ne slažem se	3 – niti se slažem niti se ne slažem	3 – niti se slažem niti se ne slažem	4 – slažem se	4 – slažem se	4 – slažem se	4 – slažem se	4 – slažem se	4 – slažem se	4 – slažem se	4 – slažem se	2 – ne slažem se	4 – slažem se	2 – ne slažem se	4 – slažem se	4 – slažem se	4 – slažem se	Da	3 – niti se slažem niti se ne slažem	4 – slažem se	4 – slažem se	1 – nimalo se ne slažem	4 – slažem se	4 – slažem se	3 – niti se slažem niti se ne slažem	3 – niti se slažem niti se ne slažem	3 – niti se slažem niti se ne slažem
2020-04-27 13:09:07	4	2	4 – agree	4 – agree	5 – potpuno se slažem	5 – potpuno se slažem	1 – nimalo se ne slažem	4 – agree	manje	jednako	raste	više	više	5 – potpuno se slažem	5 – potpuno se slažem	5 – potpuno se slažem	5 – potpuno se slažem	4 – slažem se	4 – slažem se	3 – niti se slažem niti se ne slažem	3 – niti se slažem niti se ne slažem	2 – ne slažem se	3 – niti se slažem niti se ne slažem	3 – niti se slažem niti se ne slažem	3 – niti se slažem niti se ne slažem	4 – slažem se	4 – slažem se	4 – slažem se	3 – niti se slažem niti se ne slažem	2 – ne slažem se	5 – potpuno se slažem	2 – ne slažem se	5 – potpuno se slažem	5 – potpuno se slažem	5 – potpuno se slažem	3 – niti se slažem niti se ne slažem	4 – slažem se	4 – slažem se	5 – potpuno se slažem	Ne							4 – slažem se	5 – potpuno se slažem	2 – ne slažem se
2020-04-27 13:09:10	4	4	5 – potpuno se slažem	4 – agree	5 – potpuno se slažem	5 – potpuno se slažem	3 – niti se slažem niti se ne slažem	4 – agree	manje	jednako	jednaka je	manje	manje	5 – potpuno se slažem	5 – potpuno se slažem	5 – potpuno se slažem	5 – potpuno se slažem	5 – potpuno se slažem	5 – potpuno se slažem	5 – potpuno se slažem	4 – slažem se	4 – slažem se	1 – nimalo se ne slažem	5 – potpuno se slažem	5 – potpuno se slažem	5 – potpuno se slažem	5 – potpuno se slažem	4 – slažem se	4 – slažem se	3 – niti se slažem niti se ne slažem	5 – potpuno se slažem	5 – potpuno se slažem	5 – potpuno se slažem	1 – nimalo se ne slažem	5 – potpuno se slažem	5 – potpuno se slažem	5 – potpuno se slažem	5 – potpuno se slažem	5 – potpuno se slažem	Da	1 – nimalo se ne slažem	5 – potpuno se slažem	5 – potpuno se slažem	1 – nimalo se ne slažem	5 – potpuno se slažem	5 – potpuno se slažem	5 – potpuno se slažem	4 – slažem se	1 – nimalo se ne slažem
2020-04-27 13:09:26	3	3	3 – niti se slažem niti se ne slažem	2 – ne slažem se	3 – niti se slažem niti se ne slažem	4 – agree	3 – niti se slažem niti se ne slažem	4 – agree	jednako	jednako	jednaka je	manje	manje	4 – slažem se	4 – slažem se	5 – potpuno se slažem	4 – slažem se	4 – slažem se	4 – slažem se	2 – ne slažem se	2 – ne slažem se	3 – niti se slažem niti se ne slažem	1 – nimalo se ne slažem	3 – niti se slažem niti se ne slažem	2 – ne slažem se	2 – ne slažem se	3 – niti se slažem niti se ne slažem	3 – niti se slažem niti se ne slažem	4 – slažem se	3 – niti se slažem niti se ne slažem	2 – ne slažem se	3 – niti se slažem niti se ne slažem	4 – slažem se	5 – potpuno se slažem	4 – slažem se	5 – potpuno se slažem	2 – ne slažem se	3 – niti se slažem niti se ne slažem	3 – niti se slažem niti se ne slažem	Ne							4 – slažem se	4 – slažem se	4 – slažem se
2020-04-27 13:09:47	3	4	5 – potpuno se slažem	1 – nimalo se ne slažem	3 – niti se slažem niti se ne slažem	1 – nimalo se ne slažem	4 – agree	4 – agree	više	jednako	jednaka je	manje	više	5 – potpuno se slažem	2 – ne slažem se	2 – ne slažem se	1 – nimalo se ne slažem	5 – potpuno se slažem	4 – slažem se	1 – nimalo se ne slažem	5 – potpuno se slažem	5 – potpuno se slažem	1 – nimalo se ne slažem	4 – slažem se	3 – niti se slažem niti se ne slažem	4 – slažem se	4 – slažem se	5 – potpuno se slažem	1 – nimalo se ne slažem	4 – slažem se	5 – potpuno se slažem	4 – slažem se	4 – slažem se	1 – nimalo se ne slažem	5 – potpuno se slažem	5 – potpuno se slažem	3 – niti se slažem niti se ne slažem	3 – niti se slažem niti se ne slažem	5 – potpuno se slažem	Ne							2 – ne slažem se	2 – ne slažem se	2 – ne slažem se
2020-04-27 13:09:49	4	4	4 – agree	2 – ne slažem se	2 – ne slažem se	2 – ne slažem se	2 – ne slažem se	4 – agree	jednako	jednako	jednaka je	jednako	manje	5 – potpuno se slažem	5 – potpuno se slažem	5 – potpuno se slažem	5 – potpuno se slažem	4 – slažem se	4 – slažem se	4 – slažem se	4 – slažem se	4 – slažem se	3 – niti se slažem niti se ne slažem	4 – slažem se	4 – slažem se	4 – slažem se	4 – slažem se	4 – slažem se	4 – slažem se	4 – slažem se	2 – ne slažem se	5 – potpuno se slažem	4 – slažem se	4 – slažem se	3 – niti se slažem niti se ne slažem	4 – slažem se	4 – slažem se	4 – slažem se	4 – slažem se	Ne							4 – slažem se	4 – slažem se	2 – ne slažem se
2020-04-27 13:10:11	4	5	5 – potpuno se slažem	3 – niti se slažem niti se ne slažem	1 – nimalo se ne slažem	2 – ne slažem se	2 – ne slažem se	4 – agree	jednako	jednako	raste	više	jednako	5 – potpuno se slažem	5 – potpuno se slažem	5 – potpuno se slažem	5 – potpuno se slažem	4 – slažem se	4 – slažem se	3 – niti se slažem niti se ne slažem	4 – slažem se	3 – niti se slažem niti se ne slažem	3 – niti se slažem niti se ne slažem	4 – slažem se	5 – potpuno se slažem	3 – niti se slažem niti se ne slažem	2 – ne slažem se	5 – potpuno se slažem	4 – slažem se	5 – potpuno se slažem	2 – ne slažem se	3 – niti se slažem niti se ne slažem	4 – slažem se	4 – slažem se	3 – niti se slažem niti se ne slažem	3 – niti se slažem niti se ne slažem	4 – slažem se	4 – slažem se	4 – slažem se	Ne							4 – slažem se	4 – slažem se	5 – potpuno se slažem
2020-04-27 13:10:29	3	2	4 – agree	3 – niti se slažem niti se ne slažem	5 – potpuno se slažem	5 – potpuno se slažem	1 – nimalo se ne slažem	5 – potpuno se slažem	manje	jednako	jednaka je	manje	više	4 – slažem se	4 – slažem se	5 – potpuno se slažem	4 – slažem se	3 – niti se slažem niti se ne slažem	3 – niti se slažem niti se ne slažem	1 – nimalo se ne slažem	4 – slažem se	1 – nimalo se ne slažem	1 – nimalo se ne slažem	4 – slažem se	4 – slažem se	3 – niti se slažem niti se ne slažem	2 – ne slažem se	2 – ne slažem se	3 – niti se slažem niti se ne slažem	3 – niti se slažem niti se ne slažem	2 – ne slažem se	1 – nimalo se ne slažem	4 – slažem se	5 – potpuno se slažem	3 – niti se slažem niti se ne slažem	4 – slažem se	3 – niti se slažem niti se ne slažem	3 – niti se slažem niti se ne slažem	3 – niti se slažem niti se ne slažem	Ne							5 – potpuno se slažem	5 – potpuno se slažem	2 – ne slažem se
2020-04-27 13:10:33	3	2	5 – potpuno se slažem	2 – ne slažem se	2 – ne slažem se	5 – potpuno se slažem	3 – niti se slažem niti se ne slažem	4 – agree	manje	jednako	raste	više	manje	4 – slažem se	5 – potpuno se slažem	5 – potpuno se slažem	5 – potpuno se slažem	4 – slažem se	3 – niti se slažem niti se ne slažem	2 – ne slažem se	2 – ne slažem se	1 – nimalo se ne slažem	1 – nimalo se ne slažem	4 – slažem se	4 – slažem se	1 – nimalo se ne slažem	1 – nimalo se ne slažem	3 – niti se slažem niti se ne slažem	2 – ne slažem se	1 – nimalo se ne slažem	1 – nimalo se ne slažem	4 – slažem se	4 – slažem se	5 – potpuno se slažem	1 – nimalo se ne slažem	5 – potpuno se slažem	3 – niti se slažem niti se ne slažem	3 – niti se slažem niti se ne slažem	4 – slažem se	Da	1 – nimalo se ne slažem	4 – slažem se	3 – niti se slažem niti se ne slažem	1 – nimalo se ne slažem	5 – potpuno se slažem	5 – potpuno se slažem	4 – slažem se	4 – slažem se	4 – slažem se
2020-04-27 13:12:11	3	3	5 – potpuno se slažem	1 – nimalo se ne slažem	4 – agree	4 – agree	2 – ne slažem se	5 – potpuno se slažem	manje	rjeđe	opada	manje	manje	5 – potpuno se slažem	2 – ne slažem se	2 – ne slažem se	4 – slažem se	2 – ne slažem se	2 – ne slažem se	2 – ne slažem se	4 – slažem se	3 – niti se slažem niti se ne slažem	2 – ne slažem se	3 – niti se slažem niti se ne slažem	4 – slažem se	4 – slažem se	4 – slažem se	4 – slažem se	3 – niti se slažem niti se ne slažem	4 – slažem se	1 – nimalo se ne slažem	4 – slažem se	4 – slažem se	5 – potpuno se slažem	3 – niti se slažem niti se ne slažem	4 – slažem se	3 – niti se slažem niti se ne slažem	2 – ne slažem se	4 – slažem se	Ne							3 – niti se slažem niti se ne slažem	5 – potpuno se slažem	2 – ne slažem se
2020-04-27 13:12:31	4	3	4 – agree	3 – niti se slažem niti se ne slažem	3 – niti se slažem niti se ne slažem	3 – niti se slažem niti se ne slažem	1 – nimalo se ne slažem	2 – ne slažem se	jednako	češće	jednaka je	jednako	jednako	4 – slažem se	4 – slažem se	4 – slažem se	4 – slažem se	4 – slažem se	4 – slažem se	4 – slažem se	4 – slažem se	4 – slažem se	4 – slažem se	4 – slažem se	4 – slažem se	4 – slažem se	4 – slažem se	4 – slažem se	4 – slažem se	4 – slažem se	4 – slažem se	4 – slažem se	4 – slažem se	1 – nimalo se ne slažem	4 – slažem se	1 – nimalo se ne slažem	4 – slažem se	4 – slažem se	4 – slažem se	Da	2 – ne slažem se	3 – niti se slažem niti se ne slažem	2 – ne slažem se	4 – slažem se	4 – slažem se	4 – slažem se	3 – niti se slažem niti se ne slažem	3 – niti se slažem niti se ne slažem	3 – niti se slažem niti se ne slažem
2020-04-27 13:13:08	4	4	4 – agree	3 – niti se slažem niti se ne slažem	2 – ne slažem se	3 – niti se slažem niti se ne slažem	3 – niti se slažem niti se ne slažem	3 – niti se slažem niti se ne slažem	jednako	češće	raste	više	jednako	4 – slažem se	3 – niti se slažem niti se ne slažem	5 – potpuno se slažem	3 – niti se slažem niti se ne slažem	4 – slažem se	3 – niti se slažem niti se ne slažem	2 – ne slažem se	2 – ne slažem se	2 – ne slažem se	1 – nimalo se ne slažem	3 – niti se slažem niti se ne slažem	3 – niti se slažem niti se ne slažem	2 – ne slažem se	2 – ne slažem se	3 – niti se slažem niti se ne slažem	2 – ne slažem se	5 – potpuno se slažem	1 – nimalo se ne slažem	3 – niti se slažem niti se ne slažem	4 – slažem se	5 – potpuno se slažem	4 – slažem se	5 – potpuno se slažem	3 – niti se slažem niti se ne slažem	3 – niti se slažem niti se ne slažem	5 – potpuno se slažem	Ne							5 – potpuno se slažem	5 – potpuno se slažem	2 – ne slažem se
2020-04-27 13:13:23	5	5	4 – agree	3 – niti se slažem niti se ne slažem	3 – niti se slažem niti se ne slažem	3 – niti se slažem niti se ne slažem	1 – nimalo se ne slažem	2 – ne slažem se	više	jednako	raste	više	jednako	5 – potpuno se slažem	5 – potpuno se slažem	5 – potpuno se slažem	5 – potpuno se slažem	4 – slažem se	4 – slažem se	4 – slažem se	4 – slažem se	5 – potpuno se slažem	1 – nimalo se ne slažem	5 – potpuno se slažem	5 – potpuno se slažem	4 – slažem se	5 – potpuno se slažem	4 – slažem se	4 – slažem se	5 – potpuno se slažem	2 – ne slažem se	5 – potpuno se slažem	5 – potpuno se slažem	5 – potpuno se slažem	4 – slažem se	1 – nimalo se ne slažem	3 – niti se slažem niti se ne slažem	4 – slažem se	5 – potpuno se slažem	Ne							1 – nimalo se ne slažem	1 – nimalo se ne slažem	3 – niti se slažem niti se ne slažem
2020-04-27 13:14:01	3	3	4 – agree	3 – niti se slažem niti se ne slažem	3 – niti se slažem niti se ne slažem	4 – agree	3 – niti se slažem niti se ne slažem	4 – agree	manje	jednako	jednaka je	jednako	manje	5 – potpuno se slažem	5 – potpuno se slažem	5 – potpuno se slažem	3 – niti se slažem niti se ne slažem	3 – niti se slažem niti se ne slažem	4 – slažem se	3 – niti se slažem niti se ne slažem	3 – niti se slažem niti se ne slažem	4 – slažem se	3 – niti se slažem niti se ne slažem	3 – niti se slažem niti se ne slažem	4 – slažem se	3 – niti se slažem niti se ne slažem	4 – slažem se	4 – slažem se	3 – niti se slažem niti se ne slažem	4 – slažem se	2 – ne slažem se	2 – ne slažem se	4 – slažem se	4 – slažem se	3 – niti se slažem niti se ne slažem	4 – slažem se	3 – niti se slažem niti se ne slažem	4 – slažem se	4 – slažem se	Ne							4 – slažem se	4 – slažem se	4 – slažem se
2020-04-27 13:14:05	3	2	3 – niti se slažem niti se ne slažem	2 – ne slažem se	5 – potpuno se slažem	5 – potpuno se slažem	4 – agree	5 – potpuno se slažem	manje	jednako	opada	manje	manje	5 – potpuno se slažem	4 – slažem se	5 – potpuno se slažem	5 – potpuno se slažem	4 – slažem se	4 – slažem se	4 – slažem se	4 – slažem se	4 – slažem se	4 – slažem se	4 – slažem se	4 – slažem se	4 – slažem se	4 – slažem se	3 – niti se slažem niti se ne slažem	2 – ne slažem se	3 – niti se slažem niti se ne slažem	4 – slažem se	4 – slažem se	4 – slažem se	2 – ne slažem se	4 – slažem se	3 – niti se slažem niti se ne slažem	3 – niti se slažem niti se ne slažem	2 – ne slažem se	4 – slažem se	Ne							4 – slažem se	4 – slažem se	3 – niti se slažem niti se ne slažem
2020-04-27 13:14:12	5	3	4 – agree	4 – agree	4 – agree	4 – agree	1 – nimalo se ne slažem	1 – nimalo se ne slažem	jednako	češće	jednaka je	manje	jednako	4 – slažem se	4 – slažem se	4 – slažem se	3 – niti se slažem niti se ne slažem	4 – slažem se	4 – slažem se	4 – slažem se	4 – slažem se	3 – niti se slažem niti se ne slažem	3 – niti se slažem niti se ne slažem	4 – slažem se	4 – slažem se	4 – slažem se	4 – slažem se	4 – slažem se	4 – slažem se	4 – slažem se	4 – slažem se	4 – slažem se	4 – slažem se	1 – nimalo se ne slažem	4 – slažem se	1 – nimalo se ne slažem	4 – slažem se	4 – slažem se	4 – slažem se	Da	3 – niti se slažem niti se ne slažem	3 – niti se slažem niti se ne slažem	3 – niti se slažem niti se ne slažem	1 – nimalo se ne slažem	4 – slažem se	4 – slažem se	3 – niti se slažem niti se ne slažem	3 – niti se slažem niti se ne slažem	2 – ne slažem se
2020-04-27 13:14:52	4	4	5 – potpuno se slažem	5 – potpuno se slažem	3 – niti se slažem niti se ne slažem	3 – niti se slažem niti se ne slažem	1 – nimalo se ne slažem	1 – nimalo se ne slažem	više	jednako	jednaka je	jednako	jednako	5 – potpuno se slažem	5 – potpuno se slažem	5 – potpuno se slažem	5 – potpuno se slažem	4 – slažem se	4 – slažem se	4 – slažem se	5 – potpuno se slažem	5 – potpuno se slažem	4 – slažem se	5 – potpuno se slažem	5 – potpuno se slažem	5 – potpuno se slažem	5 – potpuno se slažem	4 – slažem se	5 – potpuno se slažem	5 – potpuno se slažem	1 – nimalo se ne slažem	5 – potpuno se slažem	3 – niti se slažem niti se ne slažem	5 – potpuno se slažem	5 – potpuno se slažem	1 – nimalo se ne slažem	4 – slažem se	3 – niti se slažem niti se ne slažem	4 – slažem se	Da	1 – nimalo se ne slažem	2 – ne slažem se	1 – nimalo se ne slažem	2 – ne slažem se	3 – niti se slažem niti se ne slažem	3 – niti se slažem niti se ne slažem	1 – nimalo se ne slažem	1 – nimalo se ne slažem	1 – nimalo se ne slažem
2020-04-27 13:15:23	3	3	5 – potpuno se slažem	4 – agree	4 – agree	5 – potpuno se slažem	1 – nimalo se ne slažem	4 – agree	jednako	jednako	raste	manje	manje	5 – potpuno se slažem	5 – potpuno se slažem	2 – ne slažem se	5 – potpuno se slažem	4 – slažem se	3 – niti se slažem niti se ne slažem	2 – ne slažem se	4 – slažem se	3 – niti se slažem niti se ne slažem	2 – ne slažem se	3 – niti se slažem niti se ne slažem	4 – slažem se	2 – ne slažem se	3 – niti se slažem niti se ne slažem	4 – slažem se	4 – slažem se	4 – slažem se	2 – ne slažem se	4 – slažem se	4 – slažem se	5 – potpuno se slažem	4 – slažem se	4 – slažem se	3 – niti se slažem niti se ne slažem	4 – slažem se	4 – slažem se	Ne							4 – slažem se	4 – slažem se	4 – slažem se
2020-04-27 13:16:05	3	3	4 – agree	2 – ne slažem se	3 – niti se slažem niti se ne slažem	4 – agree	3 – niti se slažem niti se ne slažem	5 – potpuno se slažem	manje	jednako	opada	više	više	5 – potpuno se slažem	5 – potpuno se slažem	5 – potpuno se slažem	5 – potpuno se slažem	3 – niti se slažem niti se ne slažem	3 – niti se slažem niti se ne slažem	3 – niti se slažem niti se ne slažem	3 – niti se slažem niti se ne slažem	4 – slažem se	1 – nimalo se ne slažem	3 – niti se slažem niti se ne slažem	4 – slažem se	3 – niti se slažem niti se ne slažem	3 – niti se slažem niti se ne slažem	3 – niti se slažem niti se ne slažem	3 – niti se slažem niti se ne slažem	4 – slažem se	2 – ne slažem se	1 – nimalo se ne slažem	2 – ne slažem se	5 – potpuno se slažem	5 – potpuno se slažem	5 – potpuno se slažem	4 – slažem se	3 – niti se slažem niti se ne slažem	3 – niti se slažem niti se ne slažem	Ne							4 – slažem se	4 – slažem se	2 – ne slažem se
2020-04-27 13:16:47	3	3	5 – potpuno se slažem	3 – niti se slažem niti se ne slažem	5 – potpuno se slažem	5 – potpuno se slažem	2 – ne slažem se	4 – agree	manje	češće	opada	manje	više	5 – potpuno se slažem	5 – potpuno se slažem	5 – potpuno se slažem	2 – ne slažem se	4 – slažem se	4 – slažem se	5 – potpuno se slažem	5 – potpuno se slažem	4 – slažem se	3 – niti se slažem niti se ne slažem	3 – niti se slažem niti se ne slažem	4 – slažem se	3 – niti se slažem niti se ne slažem	4 – slažem se	4 – slažem se	4 – slažem se	4 – slažem se	5 – potpuno se slažem	2 – ne slažem se	4 – slažem se	3 – niti se slažem niti se ne slažem	4 – slažem se	3 – niti se slažem niti se ne slažem	4 – slažem se	5 – potpuno se slažem	5 – potpuno se slažem	Ne							5 – potpuno se slažem	5 – potpuno se slažem	4 – slažem se
2020-04-27 13:16:51	1	1	1 – nimalo se ne slažem	1 – nimalo se ne slažem	5 – potpuno se slažem	4 – agree	5 – potpuno se slažem	5 – potpuno se slažem	manje	rjeđe	opada	manje	više	5 – potpuno se slažem	5 – potpuno se slažem	5 – potpuno se slažem	4 – slažem se	1 – nimalo se ne slažem	1 – nimalo se ne slažem	1 – nimalo se ne slažem	1 – nimalo se ne slažem	2 – ne slažem se	1 – nimalo se ne slažem	1 – nimalo se ne slažem	3 – niti se slažem niti se ne slažem	1 – nimalo se ne slažem	1 – nimalo se ne slažem	1 – nimalo se ne slažem	2 – ne slažem se	1 – nimalo se ne slažem	1 – nimalo se ne slažem	1 – nimalo se ne slažem	2 – ne slažem se	5 – potpuno se slažem	1 – nimalo se ne slažem	5 – potpuno se slažem	1 – nimalo se ne slažem	1 – nimalo se ne slažem	1 – nimalo se ne slažem	Ne							5 – potpuno se slažem	4 – slažem se	4 – slažem se
2020-04-27 13:17:00	5	3	5 – potpuno se slažem	2 – ne slažem se	5 – potpuno se slažem	5 – potpuno se slažem	3 – niti se slažem niti se ne slažem	4 – agree	jednako	jednako	opada	manje	manje	5 – potpuno se slažem	5 – potpuno se slažem	5 – potpuno se slažem	5 – potpuno se slažem	5 – potpuno se slažem	5 – potpuno se slažem	4 – slažem se	5 – potpuno se slažem	5 – potpuno se slažem	5 – potpuno se slažem	5 – potpuno se slažem	5 – potpuno se slažem	5 – potpuno se slažem	5 – potpuno se slažem	5 – potpuno se slažem	5 – potpuno se slažem	5 – potpuno se slažem	5 – potpuno se slažem	5 – potpuno se slažem	5 – potpuno se slažem	2 – ne slažem se	5 – potpuno se slažem	2 – ne slažem se	5 – potpuno se slažem	5 – potpuno se slažem	5 – potpuno se slažem	Da	2 – ne slažem se	4 – slažem se	4 – slažem se	4 – slažem se	2 – ne slažem se	4 – slažem se	2 – ne slažem se	2 – ne slažem se	2 – ne slažem se
2020-04-27 13:17:16	4	3	5 – potpuno se slažem	4 – agree	3 – niti se slažem niti se ne slažem	3 – niti se slažem niti se ne slažem	1 – nimalo se ne slažem	4 – agree	jednako	češće	opada	jednako	jednako	5 – potpuno se slažem	5 – potpuno se slažem	5 – potpuno se slažem	3 – niti se slažem niti se ne slažem	5 – potpuno se slažem	5 – potpuno se slažem	5 – potpuno se slažem	5 – potpuno se slažem	5 – potpuno se slažem	3 – niti se slažem niti se ne slažem	5 – potpuno se slažem	5 – potpuno se slažem	3 – niti se slažem niti se ne slažem	5 – potpuno se slažem	5 – potpuno se slažem	5 – potpuno se slažem	5 – potpuno se slažem	5 – potpuno se slažem	5 – potpuno se slažem	5 – potpuno se slažem	1 – nimalo se ne slažem	5 – potpuno se slažem	3 – niti se slažem niti se ne slažem	5 – potpuno se slažem	5 – potpuno se slažem	5 – potpuno se slažem	Ne							5 – potpuno se slažem	5 – potpuno se slažem	1 – nimalo se ne slažem
2020-04-27 13:17:19	1	1	1 – nimalo se ne slažem	1 – nimalo se ne slažem	5 – potpuno se slažem	5 – potpuno se slažem	5 – potpuno se slažem	5 – potpuno se slažem	manje	jednako	jednaka je	manje	manje	5 – potpuno se slažem	5 – potpuno se slažem	5 – potpuno se slažem	5 – potpuno se slažem	1 – nimalo se ne slažem	1 – nimalo se ne slažem	1 – nimalo se ne slažem	1 – nimalo se ne slažem	5 – potpuno se slažem	1 – nimalo se ne slažem	1 – nimalo se ne slažem	1 – nimalo se ne slažem	1 – nimalo se ne slažem	1 – nimalo se ne slažem	1 – nimalo se ne slažem	1 – nimalo se ne slažem	1 – nimalo se ne slažem	1 – nimalo se ne slažem	2 – ne slažem se	2 – ne slažem se	1 – nimalo se ne slažem	1 – nimalo se ne slažem	5 – potpuno se slažem	1 – nimalo se ne slažem	1 – nimalo se ne slažem	1 – nimalo se ne slažem	Da	1 – nimalo se ne slažem	3 – niti se slažem niti se ne slažem	1 – nimalo se ne slažem	5 – potpuno se slažem	5 – potpuno se slažem	5 – potpuno se slažem	4 – slažem se	4 – slažem se	3 – niti se slažem niti se ne slažem
2020-04-27 13:17:25	3	2	4 – agree	3 – niti se slažem niti se ne slažem	4 – agree	4 – agree	3 – niti se slažem niti se ne slažem	5 – potpuno se slažem	manje	jednako	jednaka je	jednako	manje	5 – potpuno se slažem	4 – slažem se	5 – potpuno se slažem	2 – ne slažem se	2 – ne slažem se	3 – niti se slažem niti se ne slažem	4 – slažem se	3 – niti se slažem niti se ne slažem	3 – niti se slažem niti se ne slažem	3 – niti se slažem niti se ne slažem	3 – niti se slažem niti se ne slažem	5 – potpuno se slažem	3 – niti se slažem niti se ne slažem	5 – potpuno se slažem	5 – potpuno se slažem	3 – niti se slažem niti se ne slažem	3 – niti se slažem niti se ne slažem	4 – slažem se	4 – slažem se	4 – slažem se	1 – nimalo se ne slažem	4 – slažem se	5 – potpuno se slažem	4 – slažem se	4 – slažem se	4 – slažem se	Ne							5 – potpuno se slažem	5 – potpuno se slažem	4 – slažem se
2020-04-27 13:18:12	3	2	4 – agree	2 – ne slažem se	5 – potpuno se slažem	5 – potpuno se slažem	3 – niti se slažem niti se ne slažem	3 – niti se slažem niti se ne slažem	manje	jednako	opada	manje	više	3 – niti se slažem niti se ne slažem	2 – ne slažem se	5 – potpuno se slažem	1 – nimalo se ne slažem	4 – slažem se	4 – slažem se	3 – niti se slažem niti se ne slažem	2 – ne slažem se	4 – slažem se	3 – niti se slažem niti se ne slažem	1 – nimalo se ne slažem	1 – nimalo se ne slažem	2 – ne slažem se	2 – ne slažem se	1 – nimalo se ne slažem	1 – nimalo se ne slažem	1 – nimalo se ne slažem	5 – potpuno se slažem	5 – potpuno se slažem	5 – potpuno se slažem	1 – nimalo se ne slažem	5 – potpuno se slažem	5 – potpuno se slažem	2 – ne slažem se	2 – ne slažem se	4 – slažem se	Ne							2 – ne slažem se	2 – ne slažem se	1 – nimalo se ne slažem
2020-04-27 13:19:03	3	1	3 – niti se slažem niti se ne slažem	1 – nimalo se ne slažem	5 – potpuno se slažem	5 – potpuno se slažem	4 – agree	5 – potpuno se slažem	manje	jednako	opada	jednako	više	3 – niti se slažem niti se ne slažem	2 – ne slažem se	5 – potpuno se slažem	2 – ne slažem se	2 – ne slažem se	2 – ne slažem se	3 – niti se slažem niti se ne slažem	2 – ne slažem se	4 – slažem se	1 – nimalo se ne slažem	2 – ne slažem se	2 – ne slažem se	4 – slažem se	4 – slažem se	4 – slažem se	4 – slažem se	4 – slažem se	1 – nimalo se ne slažem	3 – niti se slažem niti se ne slažem	4 – slažem se	5 – potpuno se slažem	5 – potpuno se slažem	4 – slažem se	2 – ne slažem se	1 – nimalo se ne slažem	1 – nimalo se ne slažem	Ne							5 – potpuno se slažem	5 – potpuno se slažem	5 – potpuno se slažem
2020-04-27 13:20:14	5	3	5 – potpuno se slažem	4 – agree	4 – agree	4 – agree	2 – ne slažem se	3 – niti se slažem niti se ne slažem	jednako	jednako	jednaka je	manje	manje	5 – potpuno se slažem	5 – potpuno se slažem	5 – potpuno se slažem	5 – potpuno se slažem	4 – slažem se	4 – slažem se	4 – slažem se	4 – slažem se	4 – slažem se	3 – niti se slažem niti se ne slažem	3 – niti se slažem niti se ne slažem	4 – slažem se	4 – slažem se	4 – slažem se	4 – slažem se	4 – slažem se	4 – slažem se	2 – ne slažem se	3 – niti se slažem niti se ne slažem	4 – slažem se	5 – potpuno se slažem	5 – potpuno se slažem	3 – niti se slažem niti se ne slažem	4 – slažem se	3 – niti se slažem niti se ne slažem	4 – slažem se	Ne							2 – ne slažem se	4 – slažem se	2 – ne slažem se
2020-04-27 13:21:09	4	4	5 – potpuno se slažem	5 – potpuno se slažem	1 – nimalo se ne slažem	2 – ne slažem se	1 – nimalo se ne slažem	1 – nimalo se ne slažem	više	češće	raste	više	jednako	5 – potpuno se slažem	5 – potpuno se slažem	5 – potpuno se slažem	5 – potpuno se slažem	5 – potpuno se slažem	5 – potpuno se slažem	5 – potpuno se slažem	5 – potpuno se slažem	5 – potpuno se slažem	4 – slažem se	5 – potpuno se slažem	5 – potpuno se slažem	5 – potpuno se slažem	5 – potpuno se slažem	5 – potpuno se slažem	5 – potpuno se slažem	5 – potpuno se slažem	5 – potpuno se slažem	5 – potpuno se slažem	5 – potpuno se slažem	1 – nimalo se ne slažem	5 – potpuno se slažem	1 – nimalo se ne slažem	5 – potpuno se slažem	5 – potpuno se slažem	5 – potpuno se slažem	Ne							4 – slažem se	4 – slažem se	4 – slažem se
2020-04-27 13:21:28	3	3	4 – agree	3 – niti se slažem niti se ne slažem	4 – agree	4 – agree	3 – niti se slažem niti se ne slažem	4 – agree	jednako	jednako	jednaka je	manje	manje	3 – niti se slažem niti se ne slažem	4 – slažem se	4 – slažem se	2 – ne slažem se	3 – niti se slažem niti se ne slažem	3 – niti se slažem niti se ne slažem	2 – ne slažem se	4 – slažem se	4 – slažem se	3 – niti se slažem niti se ne slažem	3 – niti se slažem niti se ne slažem	4 – slažem se	3 – niti se slažem niti se ne slažem	3 – niti se slažem niti se ne slažem	3 – niti se slažem niti se ne slažem	3 – niti se slažem niti se ne slažem	4 – slažem se	3 – niti se slažem niti se ne slažem	3 – niti se slažem niti se ne slažem	3 – niti se slažem niti se ne slažem	4 – slažem se	3 – niti se slažem niti se ne slažem	4 – slažem se	3 – niti se slažem niti se ne slažem	3 – niti se slažem niti se ne slažem	3 – niti se slažem niti se ne slažem	Ne							4 – slažem se	4 – slažem se	3 – niti se slažem niti se ne slažem
2020-04-27 13:22:32	5	3	5 – potpuno se slažem	5 – potpuno se slažem	3 – niti se slažem niti se ne slažem	4 – agree	2 – ne slažem se	4 – agree	jednako	jednako	opada	manje	manje	4 – slažem se	4 – slažem se	2 – ne slažem se	4 – slažem se	5 – potpuno se slažem	5 – potpuno se slažem	5 – potpuno se slažem	5 – potpuno se slažem	5 – potpuno se slažem	3 – niti se slažem niti se ne slažem	4 – slažem se	3 – niti se slažem niti se ne slažem	5 – potpuno se slažem	4 – slažem se	5 – potpuno se slažem	2 – ne slažem se	5 – potpuno se slažem	3 – niti se slažem niti se ne slažem	5 – potpuno se slažem	4 – slažem se	1 – nimalo se ne slažem	5 – potpuno se slažem	4 – slažem se	4 – slažem se	4 – slažem se	5 – potpuno se slažem	Da	3 – niti se slažem niti se ne slažem	4 – slažem se	3 – niti se slažem niti se ne slažem	1 – nimalo se ne slažem	5 – potpuno se slažem	4 – slažem se	4 – slažem se	4 – slažem se	2 – ne slažem se
2020-04-27 13:22:33	4	5	5 – potpuno se slažem	4 – agree	2 – ne slažem se	3 – niti se slažem niti se ne slažem	2 – ne slažem se	2 – ne slažem se	više	češće	jednaka je	jednako	jednako	4 – slažem se	5 – potpuno se slažem	5 – potpuno se slažem	5 – potpuno se slažem	4 – slažem se	5 – potpuno se slažem	4 – slažem se	4 – slažem se	3 – niti se slažem niti se ne slažem	4 – slažem se	4 – slažem se	5 – potpuno se slažem	4 – slažem se	5 – potpuno se slažem	4 – slažem se	4 – slažem se	4 – slažem se	5 – potpuno se slažem	5 – potpuno se slažem	4 – slažem se	1 – nimalo se ne slažem	5 – potpuno se slažem	1 – nimalo se ne slažem	5 – potpuno se slažem	5 – potpuno se slažem	5 – potpuno se slažem	Da	3 – niti se slažem niti se ne slažem	4 – slažem se	2 – ne slažem se	1 – nimalo se ne slažem	5 – potpuno se slažem	5 – potpuno se slažem	1 – nimalo se ne slažem	1 – nimalo se ne slažem	1 – nimalo se ne slažem
2020-04-27 13:23:08	2	1	2 – ne slažem se	2 – ne slažem se	4 – agree	5 – potpuno se slažem	5 – potpuno se slažem	4 – agree	manje	rjeđe	opada	manje	jednako	2 – ne slažem se	4 – slažem se	4 – slažem se	3 – niti se slažem niti se ne slažem	2 – ne slažem se	2 – ne slažem se	1 – nimalo se ne slažem	2 – ne slažem se	2 – ne slažem se	1 – nimalo se ne slažem	2 – ne slažem se	2 – ne slažem se	2 – ne slažem se	2 – ne slažem se	1 – nimalo se ne slažem	2 – ne slažem se	2 – ne slažem se	1 – nimalo se ne slažem	2 – ne slažem se	3 – niti se slažem niti se ne slažem	5 – potpuno se slažem	2 – ne slažem se	5 – potpuno se slažem	1 – nimalo se ne slažem	2 – ne slažem se	2 – ne slažem se	Ne							4 – slažem se	4 – slažem se	5 – potpuno se slažem
2020-04-27 13:23:39	3	2	3 – niti se slažem niti se ne slažem	2 – ne slažem se	4 – agree	4 – agree	2 – ne slažem se	4 – agree	manje	rjeđe	jednaka je	manje	manje	4 – slažem se	5 – potpuno se slažem	5 – potpuno se slažem	3 – niti se slažem niti se ne slažem	2 – ne slažem se	2 – ne slažem se	2 – ne slažem se	2 – ne slažem se	3 – niti se slažem niti se ne slažem	2 – ne slažem se	2 – ne slažem se	2 – ne slažem se	2 – ne slažem se	2 – ne slažem se	2 – ne slažem se	2 – ne slažem se	3 – niti se slažem niti se ne slažem	2 – ne slažem se	2 – ne slažem se	3 – niti se slažem niti se ne slažem	4 – slažem se	3 – niti se slažem niti se ne slažem	3 – niti se slažem niti se ne slažem	3 – niti se slažem niti se ne slažem	3 – niti se slažem niti se ne slažem	3 – niti se slažem niti se ne slažem	Da	3 – niti se slažem niti se ne slažem	4 – slažem se	3 – niti se slažem niti se ne slažem	1 – nimalo se ne slažem	4 – slažem se	4 – slažem se	3 – niti se slažem niti se ne slažem	3 – niti se slažem niti se ne slažem	3 – niti se slažem niti se ne slažem
2020-04-27 13:23:48	1	4	4 – agree	2 – ne slažem se	1 – nimalo se ne slažem	1 – nimalo se ne slažem	1 – nimalo se ne slažem	3 – niti se slažem niti se ne slažem	jednako	rjeđe	opada	manje	manje	3 – niti se slažem niti se ne slažem	4 – slažem se	4 – slažem se	4 – slažem se	4 – slažem se	4 – slažem se	4 – slažem se	2 – ne slažem se	2 – ne slažem se	1 – nimalo se ne slažem	1 – nimalo se ne slažem	1 – nimalo se ne slažem	1 – nimalo se ne slažem	2 – ne slažem se	1 – nimalo se ne slažem	1 – nimalo se ne slažem	5 – potpuno se slažem	1 – nimalo se ne slažem	1 – nimalo se ne slažem	1 – nimalo se ne slažem	4 – slažem se	4 – slažem se	2 – ne slažem se	3 – niti se slažem niti se ne slažem	4 – slažem se	4 – slažem se	Ne							1 – nimalo se ne slažem	1 – nimalo se ne slažem	1 – nimalo se ne slažem
2020-04-27 13:24:15	4	4	5 – potpuno se slažem	3 – niti se slažem niti se ne slažem	3 – niti se slažem niti se ne slažem	4 – agree	3 – niti se slažem niti se ne slažem	5 – potpuno se slažem	manje	rjeđe	raste	jednako	manje	5 – potpuno se slažem	5 – potpuno se slažem	5 – potpuno se slažem	4 – slažem se	4 – slažem se	3 – niti se slažem niti se ne slažem	2 – ne slažem se	3 – niti se slažem niti se ne slažem	3 – niti se slažem niti se ne slažem	2 – ne slažem se	3 – niti se slažem niti se ne slažem	4 – slažem se	5 – potpuno se slažem	5 – potpuno se slažem	5 – potpuno se slažem	5 – potpuno se slažem	5 – potpuno se slažem	2 – ne slažem se	5 – potpuno se slažem	5 – potpuno se slažem	5 – potpuno se slažem	5 – potpuno se slažem	5 – potpuno se slažem	4 – slažem se	4 – slažem se	4 – slažem se	Da	1 – nimalo se ne slažem	2 – ne slažem se	2 – ne slažem se	4 – slažem se	4 – slažem se	4 – slažem se	4 – slažem se	4 – slažem se	3 – niti se slažem niti se ne slažem
2020-04-27 13:24:27	3	2	3 – niti se slažem niti se ne slažem	4 – agree	5 – potpuno se slažem	5 – potpuno se slažem	2 – ne slažem se	3 – niti se slažem niti se ne slažem	manje	češće	raste	jednako	više	5 – potpuno se slažem	5 – potpuno se slažem	5 – potpuno se slažem	5 – potpuno se slažem	4 – slažem se	3 – niti se slažem niti se ne slažem	3 – niti se slažem niti se ne slažem	5 – potpuno se slažem	5 – potpuno se slažem	5 – potpuno se slažem	2 – ne slažem se	2 – ne slažem se	2 – ne slažem se	2 – ne slažem se	4 – slažem se	4 – slažem se	4 – slažem se	3 – niti se slažem niti se ne slažem	4 – slažem se	4 – slažem se	4 – slažem se	5 – potpuno se slažem	3 – niti se slažem niti se ne slažem	4 – slažem se	4 – slažem se	5 – potpuno se slažem	Ne							5 – potpuno se slažem	3 – niti se slažem niti se ne slažem	2 – ne slažem se
2020-04-27 13:24:42	2	1	3 – niti se slažem niti se ne slažem	2 – ne slažem se	5 – potpuno se slažem	4 – agree	3 – niti se slažem niti se ne slažem	5 – potpuno se slažem	manje	rjeđe	opada	manje	manje	5 – potpuno se slažem	5 – potpuno se slažem	5 – potpuno se slažem	5 – potpuno se slažem	3 – niti se slažem niti se ne slažem	2 – ne slažem se	1 – nimalo se ne slažem	3 – niti se slažem niti se ne slažem	2 – ne slažem se	1 – nimalo se ne slažem	2 – ne slažem se	2 – ne slažem se	2 – ne slažem se	2 – ne slažem se	1 – nimalo se ne slažem	1 – nimalo se ne slažem	2 – ne slažem se	1 – nimalo se ne slažem	2 – ne slažem se	3 – niti se slažem niti se ne slažem	5 – potpuno se slažem	4 – slažem se	5 – potpuno se slažem	3 – niti se slažem niti se ne slažem	2 – ne slažem se	3 – niti se slažem niti se ne slažem	Da	3 – niti se slažem niti se ne slažem	5 – potpuno se slažem	5 – potpuno se slažem	1 – nimalo se ne slažem	3 – niti se slažem niti se ne slažem	2 – ne slažem se	4 – slažem se	4 – slažem se	4 – slažem se
2020-04-27 13:25:46	2	1	3 – niti se slažem niti se ne slažem	1 – nimalo se ne slažem	4 – agree	4 – agree	4 – agree	4 – agree	manje	rjeđe	opada	manje	više	4 – slažem se	4 – slažem se	4 – slažem se	3 – niti se slažem niti se ne slažem	3 – niti se slažem niti se ne slažem	4 – slažem se	4 – slažem se	3 – niti se slažem niti se ne slažem	3 – niti se slažem niti se ne slažem	3 – niti se slažem niti se ne slažem	4 – slažem se	2 – ne slažem se	1 – nimalo se ne slažem	2 – ne slažem se	3 – niti se slažem niti se ne slažem	3 – niti se slažem niti se ne slažem	4 – slažem se	1 – nimalo se ne slažem	2 – ne slažem se	3 – niti se slažem niti se ne slažem	5 – potpuno se slažem	4 – slažem se	5 – potpuno se slažem	3 – niti se slažem niti se ne slažem	3 – niti se slažem niti se ne slažem	3 – niti se slažem niti se ne slažem	Ne							3 – niti se slažem niti se ne slažem	4 – slažem se	4 – slažem se
2020-04-27 13:26:14	4	4	5 – potpuno se slažem	3 – niti se slažem niti se ne slažem	4 – agree	4 – agree	1 – nimalo se ne slažem	5 – potpuno se slažem	jednako	jednako	jednaka je	jednako	jednako	5 – potpuno se slažem	4 – slažem se	4 – slažem se	2 – ne slažem se	4 – slažem se	4 – slažem se	3 – niti se slažem niti se ne slažem	4 – slažem se	3 – niti se slažem niti se ne slažem	3 – niti se slažem niti se ne slažem	4 – slažem se	4 – slažem se	4 – slažem se	4 – slažem se	4 – slažem se	4 – slažem se	4 – slažem se	1 – nimalo se ne slažem	3 – niti se slažem niti se ne slažem	5 – potpuno se slažem	5 – potpuno se slažem	5 – potpuno se slažem	5 – potpuno se slažem	5 – potpuno se slažem	5 – potpuno se slažem	4 – slažem se	Ne							4 – slažem se	4 – slažem se	4 – slažem se
2020-04-27 13:28:13	5	3	5 – potpuno se slažem	3 – niti se slažem niti se ne slažem	4 – agree	5 – potpuno se slažem	1 – nimalo se ne slažem	3 – niti se slažem niti se ne slažem	jednako	češće	raste	jednako	manje	5 – potpuno se slažem	5 – potpuno se slažem	5 – potpuno se slažem	5 – potpuno se slažem	5 – potpuno se slažem	5 – potpuno se slažem	5 – potpuno se slažem	5 – potpuno se slažem	5 – potpuno se slažem	5 – potpuno se slažem	5 – potpuno se slažem	5 – potpuno se slažem	5 – potpuno se slažem	5 – potpuno se slažem	5 – potpuno se slažem	5 – potpuno se slažem	5 – potpuno se slažem	5 – potpuno se slažem	5 – potpuno se slažem	5 – potpuno se slažem	1 – nimalo se ne slažem	5 – potpuno se slažem	1 – nimalo se ne slažem	5 – potpuno se slažem	5 – potpuno se slažem	5 – potpuno se slažem	Da	1 – nimalo se ne slažem	1 – nimalo se ne slažem	1 – nimalo se ne slažem	4 – slažem se	5 – potpuno se slažem	4 – slažem se	1 – nimalo se ne slažem	1 – nimalo se ne slažem	1 – nimalo se ne slažem
2020-04-27 13:28:28	5	5	5 – potpuno se slažem	5 – potpuno se slažem	1 – nimalo se ne slažem	1 – nimalo se ne slažem	1 – nimalo se ne slažem	4 – agree	manje	jednako	jednaka je	jednako	jednako	5 – potpuno se slažem	4 – slažem se	5 – potpuno se slažem	5 – potpuno se slažem	5 – potpuno se slažem	5 – potpuno se slažem	5 – potpuno se slažem	5 – potpuno se slažem	5 – potpuno se slažem	5 – potpuno se slažem	5 – potpuno se slažem	5 – potpuno se slažem	5 – potpuno se slažem	5 – potpuno se slažem	5 – potpuno se slažem	5 – potpuno se slažem	5 – potpuno se slažem	5 – potpuno se slažem	5 – potpuno se slažem	5 – potpuno se slažem	5 – potpuno se slažem	5 – potpuno se slažem	5 – potpuno se slažem	5 – potpuno se slažem	5 – potpuno se slažem	5 – potpuno se slažem	Da	1 – nimalo se ne slažem	4 – slažem se	1 – nimalo se ne slažem	2 – ne slažem se	5 – potpuno se slažem	5 – potpuno se slažem	1 – nimalo se ne slažem	1 – nimalo se ne slažem	1 – nimalo se ne slažem
2020-04-27 13:28:43	3	2	4 – agree	2 – ne slažem se	4 – agree	4 – agree	3 – niti se slažem niti se ne slažem	4 – agree	manje	rjeđe	jednaka je	manje	manje	4 – slažem se	4 – slažem se	4 – slažem se	2 – ne slažem se	4 – slažem se	4 – slažem se	4 – slažem se	4 – slažem se	4 – slažem se	3 – niti se slažem niti se ne slažem	4 – slažem se	4 – slažem se	4 – slažem se	4 – slažem se	4 – slažem se	3 – niti se slažem niti se ne slažem	4 – slažem se	2 – ne slažem se	4 – slažem se	4 – slažem se	4 – slažem se	3 – niti se slažem niti se ne slažem	4 – slažem se	4 – slažem se	3 – niti se slažem niti se ne slažem	3 – niti se slažem niti se ne slažem	Ne							4 – slažem se	4 – slažem se	3 – niti se slažem niti se ne slažem
2020-04-27 13:29:02	5	4	4 – agree	4 – agree	3 – niti se slažem niti se ne slažem	3 – niti se slažem niti se ne slažem	1 – nimalo se ne slažem	1 – nimalo se ne slažem	jednako	jednako	raste	više	više	4 – slažem se	4 – slažem se	4 – slažem se	4 – slažem se	4 – slažem se	4 – slažem se	4 – slažem se	4 – slažem se	3 – niti se slažem niti se ne slažem	3 – niti se slažem niti se ne slažem	5 – potpuno se slažem	4 – slažem se	4 – slažem se	4 – slažem se	4 – slažem se	4 – slažem se	4 – slažem se	2 – ne slažem se	4 – slažem se	4 – slažem se	4 – slažem se	4 – slažem se	3 – niti se slažem niti se ne slažem	3 – niti se slažem niti se ne slažem	4 – slažem se	3 – niti se slažem niti se ne slažem	Ne							3 – niti se slažem niti se ne slažem	2 – ne slažem se	2 – ne slažem se
2020-04-27 13:29:39	2	1	2 – ne slažem se	1 – nimalo se ne slažem	3 – niti se slažem niti se ne slažem	3 – niti se slažem niti se ne slažem	4 – agree	4 – agree	jednako	rjeđe	opada	manje	manje	5 – potpuno se slažem	5 – potpuno se slažem	5 – potpuno se slažem	5 – potpuno se slažem	3 – niti se slažem niti se ne slažem	2 – ne slažem se	3 – niti se slažem niti se ne slažem	3 – niti se slažem niti se ne slažem	3 – niti se slažem niti se ne slažem	3 – niti se slažem niti se ne slažem	1 – nimalo se ne slažem	1 – nimalo se ne slažem	1 – nimalo se ne slažem	1 – nimalo se ne slažem	1 – nimalo se ne slažem	1 – nimalo se ne slažem	2 – ne slažem se	1 – nimalo se ne slažem	1 – nimalo se ne slažem	1 – nimalo se ne slažem	5 – potpuno se slažem	3 – niti se slažem niti se ne slažem	5 – potpuno se slažem	2 – ne slažem se	1 – nimalo se ne slažem	1 – nimalo se ne slažem	Ne							4 – slažem se	3 – niti se slažem niti se ne slažem	3 – niti se slažem niti se ne slažem
2020-04-27 13:31:15	4	3	5 – potpuno se slažem	4 – agree	4 – agree	4 – agree	1 – nimalo se ne slažem	5 – potpuno se slažem	više	jednako	jednaka je	manje	jednako	5 – potpuno se slažem	5 – potpuno se slažem	5 – potpuno se slažem	5 – potpuno se slažem	5 – potpuno se slažem	5 – potpuno se slažem	2 – ne slažem se	5 – potpuno se slažem	5 – potpuno se slažem	3 – niti se slažem niti se ne slažem	4 – slažem se	5 – potpuno se slažem	4 – slažem se	5 – potpuno se slažem	5 – potpuno se slažem	4 – slažem se	5 – potpuno se slažem	5 – potpuno se slažem	5 – potpuno se slažem	5 – potpuno se slažem	2 – ne slažem se	5 – potpuno se slažem	1 – nimalo se ne slažem	4 – slažem se	4 – slažem se	5 – potpuno se slažem	Ne							4 – slažem se	4 – slažem se	2 – ne slažem se
2020-04-27 13:32:19	3	1	4 – agree	1 – nimalo se ne slažem	5 – potpuno se slažem	4 – agree	4 – agree	5 – potpuno se slažem	manje	rjeđe	opada	manje	manje	5 – potpuno se slažem	5 – potpuno se slažem	5 – potpuno se slažem	5 – potpuno se slažem	2 – ne slažem se	1 – nimalo se ne slažem	3 – niti se slažem niti se ne slažem	4 – slažem se	4 – slažem se	1 – nimalo se ne slažem	5 – potpuno se slažem	4 – slažem se	3 – niti se slažem niti se ne slažem	3 – niti se slažem niti se ne slažem	3 – niti se slažem niti se ne slažem	2 – ne slažem se	1 – nimalo se ne slažem	1 – nimalo se ne slažem	1 – nimalo se ne slažem	1 – nimalo se ne slažem	5 – potpuno se slažem	4 – slažem se	5 – potpuno se slažem	2 – ne slažem se	1 – nimalo se ne slažem	2 – ne slažem se	Ne							5 – potpuno se slažem	4 – slažem se	1 – nimalo se ne slažem
2020-04-27 13:33:38	3	2	4 – agree	3 – niti se slažem niti se ne slažem	5 – potpuno se slažem	5 – potpuno se slažem	5 – potpuno se slažem	5 – potpuno se slažem	manje	češće	opada	manje	više	5 – potpuno se slažem	4 – slažem se	5 – potpuno se slažem	3 – niti se slažem niti se ne slažem	5 – potpuno se slažem	5 – potpuno se slažem	4 – slažem se	4 – slažem se	4 – slažem se	5 – potpuno se slažem	5 – potpuno se slažem	4 – slažem se	4 – slažem se	4 – slažem se	2 – ne slažem se	1 – nimalo se ne slažem	2 – ne slažem se	3 – niti se slažem niti se ne slažem	4 – slažem se	4 – slažem se	2 – ne slažem se	5 – potpuno se slažem	3 – niti se slažem niti se ne slažem	5 – potpuno se slažem	5 – potpuno se slažem	4 – slažem se	Da	3 – niti se slažem niti se ne slažem	2 – ne slažem se	4 – slažem se	4 – slažem se	4 – slažem se	1 – nimalo se ne slažem	5 – potpuno se slažem	5 – potpuno se slažem	5 – potpuno se slažem
2020-04-27 13:34:37	3	3	3 – niti se slažem niti se ne slažem	4 – agree	2 – ne slažem se	2 – ne slažem se	2 – ne slažem se	3 – niti se slažem niti se ne slažem	jednako	jednako	jednaka je	jednako	jednako	5 – potpuno se slažem	5 – potpuno se slažem	5 – potpuno se slažem	5 – potpuno se slažem	3 – niti se slažem niti se ne slažem	3 – niti se slažem niti se ne slažem	3 – niti se slažem niti se ne slažem	3 – niti se slažem niti se ne slažem	3 – niti se slažem niti se ne slažem	3 – niti se slažem niti se ne slažem	2 – ne slažem se	3 – niti se slažem niti se ne slažem	3 – niti se slažem niti se ne slažem	3 – niti se slažem niti se ne slažem	3 – niti se slažem niti se ne slažem	3 – niti se slažem niti se ne slažem	3 – niti se slažem niti se ne slažem	3 – niti se slažem niti se ne slažem	3 – niti se slažem niti se ne slažem	3 – niti se slažem niti se ne slažem	4 – slažem se	3 – niti se slažem niti se ne slažem	2 – ne slažem se	3 – niti se slažem niti se ne slažem	3 – niti se slažem niti se ne slažem	3 – niti se slažem niti se ne slažem	Ne							2 – ne slažem se	3 – niti se slažem niti se ne slažem	3 – niti se slažem niti se ne slažem
2020-04-27 13:35:27	3	3	4 – agree	3 – niti se slažem niti se ne slažem	5 – potpuno se slažem	5 – potpuno se slažem	3 – niti se slažem niti se ne slažem	3 – niti se slažem niti se ne slažem	manje	jednako	opada	manje	manje	3 – niti se slažem niti se ne slažem	4 – slažem se	4 – slažem se	5 – potpuno se slažem	4 – slažem se	4 – slažem se	4 – slažem se	4 – slažem se	3 – niti se slažem niti se ne slažem	3 – niti se slažem niti se ne slažem	4 – slažem se	3 – niti se slažem niti se ne slažem	4 – slažem se	4 – slažem se	4 – slažem se	3 – niti se slažem niti se ne slažem	3 – niti se slažem niti se ne slažem	3 – niti se slažem niti se ne slažem	5 – potpuno se slažem	4 – slažem se	4 – slažem se	2 – ne slažem se	4 – slažem se	3 – niti se slažem niti se ne slažem	3 – niti se slažem niti se ne slažem	4 – slažem se	Da	3 – niti se slažem niti se ne slažem	4 – slažem se	4 – slažem se	2 – ne slažem se	2 – ne slažem se	3 – niti se slažem niti se ne slažem	1 – nimalo se ne slažem	1 – nimalo se ne slažem	1 – nimalo se ne slažem
2020-04-27 13:38:14	2	2	5 – potpuno se slažem	1 – nimalo se ne slažem	1 – nimalo se ne slažem	5 – potpuno se slažem	5 – potpuno se slažem	5 – potpuno se slažem	manje	jednako	jednaka je	manje	više	5 – potpuno se slažem	5 – potpuno se slažem	5 – potpuno se slažem	3 – niti se slažem niti se ne slažem	3 – niti se slažem niti se ne slažem	1 – nimalo se ne slažem	1 – nimalo se ne slažem	1 – nimalo se ne slažem	3 – niti se slažem niti se ne slažem	1 – nimalo se ne slažem	1 – nimalo se ne slažem	3 – niti se slažem niti se ne slažem	1 – nimalo se ne slažem	1 – nimalo se ne slažem	2 – ne slažem se	3 – niti se slažem niti se ne slažem	1 – nimalo se ne slažem	1 – nimalo se ne slažem	1 – nimalo se ne slažem	1 – nimalo se ne slažem	5 – potpuno se slažem	1 – nimalo se ne slažem	4 – slažem se	1 – nimalo se ne slažem	1 – nimalo se ne slažem	1 – nimalo se ne slažem	Ne							4 – slažem se	5 – potpuno se slažem	5 – potpuno se slažem
2020-04-27 13:38:36	4	3	4 – agree	4 – agree	1 – nimalo se ne slažem	3 – niti se slažem niti se ne slažem	1 – nimalo se ne slažem	2 – ne slažem se	jednako	jednako	jednaka je	više	jednako	5 – potpuno se slažem	5 – potpuno se slažem	5 – potpuno se slažem	4 – slažem se	4 – slažem se	4 – slažem se	2 – ne slažem se	4 – slažem se	3 – niti se slažem niti se ne slažem	1 – nimalo se ne slažem	4 – slažem se	5 – potpuno se slažem	3 – niti se slažem niti se ne slažem	3 – niti se slažem niti se ne slažem	5 – potpuno se slažem	4 – slažem se	5 – potpuno se slažem	1 – nimalo se ne slažem	2 – ne slažem se	5 – potpuno se slažem	5 – potpuno se slažem	2 – ne slažem se	2 – ne slažem se	5 – potpuno se slažem	5 – potpuno se slažem	4 – slažem se	Ne							2 – ne slažem se	1 – nimalo se ne slažem	1 – nimalo se ne slažem
2020-04-27 13:40:39	3	3	2 – ne slažem se	1 – nimalo se ne slažem	1 – nimalo se ne slažem	2 – ne slažem se	2 – ne slažem se	2 – ne slažem se	manje	rjeđe	raste	manje	više	4 – slažem se	4 – slažem se	3 – niti se slažem niti se ne slažem	2 – ne slažem se	4 – slažem se	4 – slažem se	2 – ne slažem se	5 – potpuno se slažem	2 – ne slažem se	2 – ne slažem se	5 – potpuno se slažem	4 – slažem se	5 – potpuno se slažem	4 – slažem se	3 – niti se slažem niti se ne slažem	3 – niti se slažem niti se ne slažem	4 – slažem se	2 – ne slažem se	5 – potpuno se slažem	4 – slažem se	4 – slažem se	3 – niti se slažem niti se ne slažem	3 – niti se slažem niti se ne slažem	3 – niti se slažem niti se ne slažem	3 – niti se slažem niti se ne slažem	3 – niti se slažem niti se ne slažem	Da	3 – niti se slažem niti se ne slažem	5 – potpuno se slažem	3 – niti se slažem niti se ne slažem	3 – niti se slažem niti se ne slažem	3 – niti se slažem niti se ne slažem	3 – niti se slažem niti se ne slažem	2 – ne slažem se	2 – ne slažem se	2 – ne slažem se
2020-04-27 13:41:56	4	3	4 – agree	4 – agree	3 – niti se slažem niti se ne slažem	4 – agree	3 – niti se slažem niti se ne slažem	5 – potpuno se slažem	jednako	jednako	jednaka je	jednako	jednako	4 – slažem se	4 – slažem se	5 – potpuno se slažem	4 – slažem se	4 – slažem se	4 – slažem se	4 – slažem se	4 – slažem se	4 – slažem se	3 – niti se slažem niti se ne slažem	4 – slažem se	4 – slažem se	4 – slažem se	4 – slažem se	5 – potpuno se slažem	5 – potpuno se slažem	4 – slažem se	5 – potpuno se slažem	5 – potpuno se slažem	5 – potpuno se slažem	3 – niti se slažem niti se ne slažem	4 – slažem se	3 – niti se slažem niti se ne slažem	4 – slažem se	4 – slažem se	5 – potpuno se slažem	Ne							5 – potpuno se slažem	5 – potpuno se slažem	5 – potpuno se slažem
2020-04-27 13:42:18	4	5	5 – potpuno se slažem	4 – agree	1 – nimalo se ne slažem	2 – ne slažem se	1 – nimalo se ne slažem	2 – ne slažem se	više	češće	jednaka je	više	jednako	4 – slažem se	5 – potpuno se slažem	5 – potpuno se slažem	5 – potpuno se slažem	4 – slažem se	5 – potpuno se slažem	4 – slažem se	4 – slažem se	2 – ne slažem se	1 – nimalo se ne slažem	4 – slažem se	4 – slažem se	4 – slažem se	5 – potpuno se slažem	3 – niti se slažem niti se ne slažem	3 – niti se slažem niti se ne slažem	4 – slažem se	5 – potpuno se slažem	3 – niti se slažem niti se ne slažem	4 – slažem se	2 – ne slažem se	4 – slažem se	4 – slažem se	4 – slažem se	4 – slažem se	5 – potpuno se slažem	Da	2 – ne slažem se	4 – slažem se	4 – slažem se	2 – ne slažem se	5 – potpuno se slažem	5 – potpuno se slažem	1 – nimalo se ne slažem	1 – nimalo se ne slažem	1 – nimalo se ne slažem
2020-04-27 13:44:49	1	1	2 – ne slažem se	1 – nimalo se ne slažem	5 – potpuno se slažem	5 – potpuno se slažem	1 – nimalo se ne slažem	5 – potpuno se slažem	manje	jednako	opada	manje	više	4 – slažem se	4 – slažem se	5 – potpuno se slažem	3 – niti se slažem niti se ne slažem	3 – niti se slažem niti se ne slažem	3 – niti se slažem niti se ne slažem	2 – ne slažem se	3 – niti se slažem niti se ne slažem	2 – ne slažem se	1 – nimalo se ne slažem	3 – niti se slažem niti se ne slažem	3 – niti se slažem niti se ne slažem	3 – niti se slažem niti se ne slažem	2 – ne slažem se	3 – niti se slažem niti se ne slažem	1 – nimalo se ne slažem	2 – ne slažem se	1 – nimalo se ne slažem	1 – nimalo se ne slažem	2 – ne slažem se	5 – potpuno se slažem	3 – niti se slažem niti se ne slažem	5 – potpuno se slažem	1 – nimalo se ne slažem	1 – nimalo se ne slažem	2 – ne slažem se	Ne							4 – slažem se	4 – slažem se	3 – niti se slažem niti se ne slažem
2020-04-27 13:45:06	5	5	4 – agree	5 – potpuno se slažem	3 – niti se slažem niti se ne slažem	3 – niti se slažem niti se ne slažem	3 – niti se slažem niti se ne slažem	4 – agree	jednako	češće	raste	manje	manje	5 – potpuno se slažem	5 – potpuno se slažem	5 – potpuno se slažem	5 – potpuno se slažem	5 – potpuno se slažem	5 – potpuno se slažem	5 – potpuno se slažem	5 – potpuno se slažem	5 – potpuno se slažem	5 – potpuno se slažem	5 – potpuno se slažem	5 – potpuno se slažem	5 – potpuno se slažem	5 – potpuno se slažem	5 – potpuno se slažem	5 – potpuno se slažem	5 – potpuno se slažem	5 – potpuno se slažem	5 – potpuno se slažem	5 – potpuno se slažem	4 – slažem se	4 – slažem se	3 – niti se slažem niti se ne slažem	4 – slažem se	4 – slažem se	4 – slažem se	Da	3 – niti se slažem niti se ne slažem	3 – niti se slažem niti se ne slažem	3 – niti se slažem niti se ne slažem	3 – niti se slažem niti se ne slažem	3 – niti se slažem niti se ne slažem	3 – niti se slažem niti se ne slažem	5 – potpuno se slažem	5 – potpuno se slažem	5 – potpuno se slažem
2020-04-27 13:46:32	5	2	4 – agree	1 – nimalo se ne slažem	5 – potpuno se slažem	5 – potpuno se slažem	1 – nimalo se ne slažem	5 – potpuno se slažem	manje	jednako	opada	manje	jednako	5 – potpuno se slažem	5 – potpuno se slažem	5 – potpuno se slažem	5 – potpuno se slažem	5 – potpuno se slažem	5 – potpuno se slažem	5 – potpuno se slažem	5 – potpuno se slažem	5 – potpuno se slažem	5 – potpuno se slažem	5 – potpuno se slažem	5 – potpuno se slažem	5 – potpuno se slažem	5 – potpuno se slažem	5 – potpuno se slažem	5 – potpuno se slažem	5 – potpuno se slažem	5 – potpuno se slažem	5 – potpuno se slažem	5 – potpuno se slažem	1 – nimalo se ne slažem	5 – potpuno se slažem	1 – nimalo se ne slažem	5 – potpuno se slažem	5 – potpuno se slažem	5 – potpuno se slažem	Ne							1 – nimalo se ne slažem	1 – nimalo se ne slažem	1 – nimalo se ne slažem
2020-04-27 13:46:59	2	1	3 – niti se slažem niti se ne slažem	1 – nimalo se ne slažem	2 – ne slažem se	2 – ne slažem se	4 – agree	5 – potpuno se slažem	manje	rjeđe	opada	manje	manje	5 – potpuno se slažem	5 – potpuno se slažem	5 – potpuno se slažem	3 – niti se slažem niti se ne slažem	2 – ne slažem se	2 – ne slažem se	2 – ne slažem se	1 – nimalo se ne slažem	2 – ne slažem se	1 – nimalo se ne slažem	2 – ne slažem se	3 – niti se slažem niti se ne slažem	2 – ne slažem se	2 – ne slažem se	1 – nimalo se ne slažem	2 – ne slažem se	3 – niti se slažem niti se ne slažem	1 – nimalo se ne slažem	1 – nimalo se ne slažem	3 – niti se slažem niti se ne slažem	5 – potpuno se slažem	4 – slažem se	4 – slažem se	2 – ne slažem se	3 – niti se slažem niti se ne slažem	3 – niti se slažem niti se ne slažem	Ne							4 – slažem se	4 – slažem se	2 – ne slažem se
2020-04-27 13:47:07	2	1	3 – niti se slažem niti se ne slažem	1 – nimalo se ne slažem	5 – potpuno se slažem	5 – potpuno se slažem	4 – agree	5 – potpuno se slažem	manje	jednako	opada	manje	jednako	5 – potpuno se slažem	2 – ne slažem se	5 – potpuno se slažem	3 – niti se slažem niti se ne slažem	5 – potpuno se slažem	4 – slažem se	1 – nimalo se ne slažem	5 – potpuno se slažem	5 – potpuno se slažem	3 – niti se slažem niti se ne slažem	3 – niti se slažem niti se ne slažem	5 – potpuno se slažem	3 – niti se slažem niti se ne slažem	3 – niti se slažem niti se ne slažem	4 – slažem se	3 – niti se slažem niti se ne slažem	1 – nimalo se ne slažem	4 – slažem se	5 – potpuno se slažem	5 – potpuno se slažem	5 – potpuno se slažem	5 – potpuno se slažem	5 – potpuno se slažem	4 – slažem se	3 – niti se slažem niti se ne slažem	4 – slažem se	Ne							5 – potpuno se slažem	4 – slažem se	5 – potpuno se slažem
2020-04-27 13:47:28	4	2	3 – niti se slažem niti se ne slažem	4 – agree	5 – potpuno se slažem	5 – potpuno se slažem	3 – niti se slažem niti se ne slažem	5 – potpuno se slažem	manje	jednako	opada	manje	manje	4 – slažem se	5 – potpuno se slažem	5 – potpuno se slažem	3 – niti se slažem niti se ne slažem	5 – potpuno se slažem	5 – potpuno se slažem	5 – potpuno se slažem	3 – niti se slažem niti se ne slažem	3 – niti se slažem niti se ne slažem	3 – niti se slažem niti se ne slažem	2 – ne slažem se	2 – ne slažem se	3 – niti se slažem niti se ne slažem	3 – niti se slažem niti se ne slažem	2 – ne slažem se	3 – niti se slažem niti se ne slažem	3 – niti se slažem niti se ne slažem	1 – nimalo se ne slažem	5 – potpuno se slažem	5 – potpuno se slažem	1 – nimalo se ne slažem	3 – niti se slažem niti se ne slažem	2 – ne slažem se	2 – ne slažem se	3 – niti se slažem niti se ne slažem	3 – niti se slažem niti se ne slažem	Da	2 – ne slažem se	3 – niti se slažem niti se ne slažem	4 – slažem se	1 – nimalo se ne slažem	1 – nimalo se ne slažem	1 – nimalo se ne slažem	5 – potpuno se slažem	5 – potpuno se slažem	5 – potpuno se slažem
2020-04-27 13:48:00	5	4	5 – potpuno se slažem	3 – niti se slažem niti se ne slažem	1 – nimalo se ne slažem	3 – niti se slažem niti se ne slažem	1 – nimalo se ne slažem	4 – agree	jednako	jednako	jednaka je	jednako	manje	4 – slažem se	5 – potpuno se slažem	5 – potpuno se slažem	5 – potpuno se slažem	5 – potpuno se slažem	5 – potpuno se slažem	4 – slažem se	5 – potpuno se slažem	5 – potpuno se slažem	5 – potpuno se slažem	4 – slažem se	4 – slažem se	4 – slažem se	4 – slažem se	4 – slažem se	4 – slažem se	5 – potpuno se slažem	5 – potpuno se slažem	5 – potpuno se slažem	5 – potpuno se slažem	4 – slažem se	5 – potpuno se slažem	3 – niti se slažem niti se ne slažem	4 – slažem se	5 – potpuno se slažem	5 – potpuno se slažem	Ne							3 – niti se slažem niti se ne slažem	3 – niti se slažem niti se ne slažem	2 – ne slažem se
2020-04-27 13:49:04	2	2	4 – agree	4 – agree	3 – niti se slažem niti se ne slažem	4 – agree	1 – nimalo se ne slažem	1 – nimalo se ne slažem	manje	rjeđe	raste	manje	više	5 – potpuno se slažem	5 – potpuno se slažem	4 – slažem se	1 – nimalo se ne slažem	4 – slažem se	4 – slažem se	4 – slažem se	4 – slažem se	3 – niti se slažem niti se ne slažem	3 – niti se slažem niti se ne slažem	4 – slažem se	4 – slažem se	4 – slažem se	4 – slažem se	4 – slažem se	4 – slažem se	4 – slažem se	3 – niti se slažem niti se ne slažem	4 – slažem se	4 – slažem se	3 – niti se slažem niti se ne slažem	3 – niti se slažem niti se ne slažem	3 – niti se slažem niti se ne slažem	3 – niti se slažem niti se ne slažem	3 – niti se slažem niti se ne slažem	3 – niti se slažem niti se ne slažem	Da	2 – ne slažem se	2 – ne slažem se	2 – ne slažem se	2 – ne slažem se	2 – ne slažem se	2 – ne slažem se	2 – ne slažem se	4 – slažem se	4 – slažem se
2020-04-27 13:49:41	4	4	5 – potpuno se slažem	4 – agree	2 – ne slažem se	3 – niti se slažem niti se ne slažem	2 – ne slažem se	5 – potpuno se slažem	jednako	jednako	jednaka je	jednako	jednako	5 – potpuno se slažem	5 – potpuno se slažem	5 – potpuno se slažem	5 – potpuno se slažem	4 – slažem se	4 – slažem se	3 – niti se slažem niti se ne slažem	4 – slažem se	5 – potpuno se slažem	3 – niti se slažem niti se ne slažem	4 – slažem se	4 – slažem se	5 – potpuno se slažem	5 – potpuno se slažem	4 – slažem se	4 – slažem se	4 – slažem se	1 – nimalo se ne slažem	5 – potpuno se slažem	3 – niti se slažem niti se ne slažem	4 – slažem se	5 – potpuno se slažem	1 – nimalo se ne slažem	4 – slažem se	4 – slažem se	4 – slažem se	Ne							1 – nimalo se ne slažem	1 – nimalo se ne slažem	1 – nimalo se ne slažem
2020-04-27 13:51:06	4	3	4 – agree	4 – agree	4 – agree	3 – niti se slažem niti se ne slažem	2 – ne slažem se	5 – potpuno se slažem	jednako	jednako	jednaka je	manje	više	4 – slažem se	4 – slažem se	4 – slažem se	4 – slažem se	4 – slažem se	4 – slažem se	4 – slažem se	4 – slažem se	4 – slažem se	4 – slažem se	4 – slažem se	5 – potpuno se slažem	4 – slažem se	4 – slažem se	4 – slažem se	3 – niti se slažem niti se ne slažem	4 – slažem se	4 – slažem se	4 – slažem se	4 – slažem se	2 – ne slažem se	4 – slažem se	3 – niti se slažem niti se ne slažem	4 – slažem se	4 – slažem se	4 – slažem se	Da	3 – niti se slažem niti se ne slažem	3 – niti se slažem niti se ne slažem	4 – slažem se	2 – ne slažem se	3 – niti se slažem niti se ne slažem	4 – slažem se	4 – slažem se	4 – slažem se	3 – niti se slažem niti se ne slažem
2020-04-27 13:54:33	2	2	1 – nimalo se ne slažem	1 – nimalo se ne slažem	5 – potpuno se slažem	4 – agree	3 – niti se slažem niti se ne slažem	5 – potpuno se slažem	manje	jednako	opada	manje	manje	5 – potpuno se slažem	2 – ne slažem se	5 – potpuno se slažem	2 – ne slažem se	2 – ne slažem se	3 – niti se slažem niti se ne slažem	2 – ne slažem se	3 – niti se slažem niti se ne slažem	1 – nimalo se ne slažem	3 – niti se slažem niti se ne slažem	3 – niti se slažem niti se ne slažem	4 – slažem se	3 – niti se slažem niti se ne slažem	3 – niti se slažem niti se ne slažem	2 – ne slažem se	2 – ne slažem se	3 – niti se slažem niti se ne slažem	1 – nimalo se ne slažem	4 – slažem se	4 – slažem se	4 – slažem se	3 – niti se slažem niti se ne slažem	4 – slažem se	2 – ne slažem se	2 – ne slažem se	1 – nimalo se ne slažem	Ne							5 – potpuno se slažem	5 – potpuno se slažem	5 – potpuno se slažem
2020-04-27 13:59:04	4	4	4 – agree	2 – ne slažem se	3 – niti se slažem niti se ne slažem	4 – agree	2 – ne slažem se	5 – potpuno se slažem	jednako	rjeđe	jednaka je	manje	više	4 – slažem se	3 – niti se slažem niti se ne slažem	4 – slažem se	4 – slažem se	4 – slažem se	4 – slažem se	3 – niti se slažem niti se ne slažem	4 – slažem se	3 – niti se slažem niti se ne slažem	2 – ne slažem se	4 – slažem se	4 – slažem se	4 – slažem se	4 – slažem se	2 – ne slažem se	3 – niti se slažem niti se ne slažem	3 – niti se slažem niti se ne slažem	2 – ne slažem se	4 – slažem se	4 – slažem se	2 – ne slažem se	4 – slažem se	4 – slažem se	4 – slažem se	3 – niti se slažem niti se ne slažem	4 – slažem se	Da	2 – ne slažem se	4 – slažem se	4 – slažem se	3 – niti se slažem niti se ne slažem	3 – niti se slažem niti se ne slažem	5 – potpuno se slažem	5 – potpuno se slažem	5 – potpuno se slažem	5 – potpuno se slažem
2020-04-27 14:00:33	3	1	2 – ne slažem se	1 – nimalo se ne slažem	4 – agree	3 – niti se slažem niti se ne slažem	4 – agree	5 – potpuno se slažem	manje	rjeđe	opada	manje	manje	5 – potpuno se slažem	5 – potpuno se slažem	5 – potpuno se slažem	2 – ne slažem se	4 – slažem se	4 – slažem se	3 – niti se slažem niti se ne slažem	4 – slažem se	2 – ne slažem se	2 – ne slažem se	4 – slažem se	4 – slažem se	4 – slažem se	4 – slažem se	4 – slažem se	4 – slažem se	4 – slažem se	1 – nimalo se ne slažem	3 – niti se slažem niti se ne slažem	3 – niti se slažem niti se ne slažem	5 – potpuno se slažem	5 – potpuno se slažem	5 – potpuno se slažem	4 – slažem se	2 – ne slažem se	4 – slažem se	Ne							5 – potpuno se slažem	4 – slažem se	3 – niti se slažem niti se ne slažem
2020-04-27 14:00:41	4	3	5 – potpuno se slažem	3 – niti se slažem niti se ne slažem	3 – niti se slažem niti se ne slažem	3 – niti se slažem niti se ne slažem	4 – agree	4 – agree	jednako	jednako	jednaka je	jednako	jednako	5 – potpuno se slažem	5 – potpuno se slažem	5 – potpuno se slažem	5 – potpuno se slažem	4 – slažem se	4 – slažem se	4 – slažem se	4 – slažem se	4 – slažem se	4 – slažem se	4 – slažem se	4 – slažem se	4 – slažem se	4 – slažem se	4 – slažem se	4 – slažem se	4 – slažem se	1 – nimalo se ne slažem	1 – nimalo se ne slažem	5 – potpuno se slažem	5 – potpuno se slažem	5 – potpuno se slažem	2 – ne slažem se	4 – slažem se	4 – slažem se	4 – slažem se	Ne							2 – ne slažem se	3 – niti se slažem niti se ne slažem	1 – nimalo se ne slažem
2020-04-27 14:01:12	4	3	4 – agree	4 – agree	4 – agree	4 – agree	2 – ne slažem se	5 – potpuno se slažem	manje	jednako	jednaka je	jednako	manje	5 – potpuno se slažem	5 – potpuno se slažem	5 – potpuno se slažem	5 – potpuno se slažem	5 – potpuno se slažem	5 – potpuno se slažem	4 – slažem se	5 – potpuno se slažem	4 – slažem se	1 – nimalo se ne slažem	5 – potpuno se slažem	4 – slažem se	4 – slažem se	4 – slažem se	3 – niti se slažem niti se ne slažem	4 – slažem se	4 – slažem se	4 – slažem se	4 – slažem se	4 – slažem se	2 – ne slažem se	5 – potpuno se slažem	5 – potpuno se slažem	4 – slažem se	4 – slažem se	4 – slažem se	Ne							4 – slažem se	5 – potpuno se slažem	4 – slažem se
2020-04-27 14:04:49	4	3	3 – niti se slažem niti se ne slažem	4 – agree	3 – niti se slažem niti se ne slažem	4 – agree	4 – agree	4 – agree	jednako	jednako	opada	jednako	jednako	5 – potpuno se slažem	5 – potpuno se slažem	5 – potpuno se slažem	5 – potpuno se slažem	5 – potpuno se slažem	4 – slažem se	3 – niti se slažem niti se ne slažem	4 – slažem se	4 – slažem se	3 – niti se slažem niti se ne slažem	3 – niti se slažem niti se ne slažem	4 – slažem se	3 – niti se slažem niti se ne slažem	4 – slažem se	4 – slažem se	3 – niti se slažem niti se ne slažem	4 – slažem se	4 – slažem se	4 – slažem se	4 – slažem se	1 – nimalo se ne slažem	4 – slažem se	4 – slažem se	4 – slažem se	3 – niti se slažem niti se ne slažem	3 – niti se slažem niti se ne slažem	Da	3 – niti se slažem niti se ne slažem	5 – potpuno se slažem	3 – niti se slažem niti se ne slažem	2 – ne slažem se	2 – ne slažem se	3 – niti se slažem niti se ne slažem	1 – nimalo se ne slažem	1 – nimalo se ne slažem	2 – ne slažem se
2020-04-27 14:04:54	4	3	4 – agree	3 – niti se slažem niti se ne slažem	3 – niti se slažem niti se ne slažem	4 – agree	2 – ne slažem se	4 – agree	jednako	jednako	jednaka je	manje	jednako	3 – niti se slažem niti se ne slažem	2 – ne slažem se	2 – ne slažem se	3 – niti se slažem niti se ne slažem	3 – niti se slažem niti se ne slažem	3 – niti se slažem niti se ne slažem	3 – niti se slažem niti se ne slažem	3 – niti se slažem niti se ne slažem	3 – niti se slažem niti se ne slažem	3 – niti se slažem niti se ne slažem	3 – niti se slažem niti se ne slažem	2 – ne slažem se	2 – ne slažem se	2 – ne slažem se	2 – ne slažem se	2 – ne slažem se	3 – niti se slažem niti se ne slažem	2 – ne slažem se	3 – niti se slažem niti se ne slažem	3 – niti se slažem niti se ne slažem	5 – potpuno se slažem	5 – potpuno se slažem	4 – slažem se	4 – slažem se	4 – slažem se	4 – slažem se	Ne							4 – slažem se	4 – slažem se	4 – slažem se
2020-04-27 14:05:21	1	2	1 – nimalo se ne slažem	2 – ne slažem se	5 – potpuno se slažem	5 – potpuno se slažem	2 – ne slažem se	4 – agree	manje	rjeđe	opada	manje	manje	3 – niti se slažem niti se ne slažem	4 – slažem se	5 – potpuno se slažem	4 – slažem se	4 – slažem se	4 – slažem se	3 – niti se slažem niti se ne slažem	4 – slažem se	1 – nimalo se ne slažem	1 – nimalo se ne slažem	4 – slažem se	3 – niti se slažem niti se ne slažem	3 – niti se slažem niti se ne slažem	3 – niti se slažem niti se ne slažem	2 – ne slažem se	3 – niti se slažem niti se ne slažem	3 – niti se slažem niti se ne slažem	1 – nimalo se ne slažem	5 – potpuno se slažem	5 – potpuno se slažem	5 – potpuno se slažem	4 – slažem se	5 – potpuno se slažem	3 – niti se slažem niti se ne slažem	2 – ne slažem se	2 – ne slažem se	Ne							4 – slažem se	5 – potpuno se slažem	4 – slažem se
2020-04-27 14:06:48	4	4	4 – agree	1 – nimalo se ne slažem	2 – ne slažem se	2 – ne slažem se	1 – nimalo se ne slažem	3 – niti se slažem niti se ne slažem	više	jednako	raste	jednako	jednako	4 – slažem se	5 – potpuno se slažem	5 – potpuno se slažem	5 – potpuno se slažem	4 – slažem se	3 – niti se slažem niti se ne slažem	3 – niti se slažem niti se ne slažem	4 – slažem se	2 – ne slažem se	1 – nimalo se ne slažem	2 – ne slažem se	4 – slažem se	2 – ne slažem se	4 – slažem se	4 – slažem se	4 – slažem se	4 – slažem se	1 – nimalo se ne slažem	1 – nimalo se ne slažem	4 – slažem se	5 – potpuno se slažem	5 – potpuno se slažem	2 – ne slažem se	2 – ne slažem se	4 – slažem se	4 – slažem se	Da	3 – niti se slažem niti se ne slažem	4 – slažem se	3 – niti se slažem niti se ne slažem	1 – nimalo se ne slažem	4 – slažem se	4 – slažem se	2 – ne slažem se	2 – ne slažem se	2 – ne slažem se
2020-04-27 14:07:22	1	3	3 – niti se slažem niti se ne slažem	1 – nimalo se ne slažem	3 – niti se slažem niti se ne slažem	4 – agree	4 – agree	4 – agree	manje	jednako	opada	jednako	više	5 – potpuno se slažem	3 – niti se slažem niti se ne slažem	5 – potpuno se slažem	1 – nimalo se ne slažem	1 – nimalo se ne slažem	1 – nimalo se ne slažem	4 – slažem se	4 – slažem se	3 – niti se slažem niti se ne slažem	1 – nimalo se ne slažem	3 – niti se slažem niti se ne slažem	3 – niti se slažem niti se ne slažem	3 – niti se slažem niti se ne slažem	3 – niti se slažem niti se ne slažem	3 – niti se slažem niti se ne slažem	2 – ne slažem se	3 – niti se slažem niti se ne slažem	1 – nimalo se ne slažem	2 – ne slažem se	3 – niti se slažem niti se ne slažem	5 – potpuno se slažem	2 – ne slažem se	5 – potpuno se slažem	1 – nimalo se ne slažem	1 – nimalo se ne slažem	1 – nimalo se ne slažem	Ne							3 – niti se slažem niti se ne slažem	4 – slažem se	3 – niti se slažem niti se ne slažem
2020-04-27 14:07:35	4	4	5 – potpuno se slažem	3 – niti se slažem niti se ne slažem	2 – ne slažem se	4 – agree	2 – ne slažem se	5 – potpuno se slažem	jednako	rjeđe	jednaka je	manje	jednako	4 – slažem se	5 – potpuno se slažem	5 – potpuno se slažem	5 – potpuno se slažem	5 – potpuno se slažem	5 – potpuno se slažem	5 – potpuno se slažem	5 – potpuno se slažem	5 – potpuno se slažem	5 – potpuno se slažem	5 – potpuno se slažem	5 – potpuno se slažem	2 – ne slažem se	2 – ne slažem se	4 – slažem se	3 – niti se slažem niti se ne slažem	5 – potpuno se slažem	1 – nimalo se ne slažem	4 – slažem se	4 – slažem se	5 – potpuno se slažem	5 – potpuno se slažem	1 – nimalo se ne slažem	5 – potpuno se slažem	5 – potpuno se slažem	5 – potpuno se slažem	Ne							1 – nimalo se ne slažem	4 – slažem se	4 – slažem se
2020-04-27 14:08:27	4	3	5 – potpuno se slažem	4 – agree	5 – potpuno se slažem	5 – potpuno se slažem	2 – ne slažem se	5 – potpuno se slažem	jednako	jednako	jednaka je	manje	jednako	5 – potpuno se slažem	5 – potpuno se slažem	5 – potpuno se slažem	5 – potpuno se slažem	5 – potpuno se slažem	5 – potpuno se slažem	5 – potpuno se slažem	5 – potpuno se slažem	5 – potpuno se slažem	3 – niti se slažem niti se ne slažem	5 – potpuno se slažem	5 – potpuno se slažem	5 – potpuno se slažem	5 – potpuno se slažem	5 – potpuno se slažem	5 – potpuno se slažem	5 – potpuno se slažem	5 – potpuno se slažem	5 – potpuno se slažem	5 – potpuno se slažem	1 – nimalo se ne slažem	5 – potpuno se slažem	3 – niti se slažem niti se ne slažem	5 – potpuno se slažem	5 – potpuno se slažem	5 – potpuno se slažem	Ne							4 – slažem se	4 – slažem se	3 – niti se slažem niti se ne slažem
2020-04-27 14:09:14	5	4	5 – potpuno se slažem	5 – potpuno se slažem	1 – nimalo se ne slažem	1 – nimalo se ne slažem	1 – nimalo se ne slažem	1 – nimalo se ne slažem	jednako	češće	jednaka je	jednako	jednako	5 – potpuno se slažem	4 – slažem se	5 – potpuno se slažem	5 – potpuno se slažem	5 – potpuno se slažem	5 – potpuno se slažem	5 – potpuno se slažem	5 – potpuno se slažem	5 – potpuno se slažem	1 – nimalo se ne slažem	5 – potpuno se slažem	4 – slažem se	5 – potpuno se slažem	4 – slažem se	5 – potpuno se slažem	4 – slažem se	5 – potpuno se slažem	5 – potpuno se slažem	5 – potpuno se slažem	5 – potpuno se slažem	1 – nimalo se ne slažem	5 – potpuno se slažem	1 – nimalo se ne slažem	5 – potpuno se slažem	4 – slažem se	5 – potpuno se slažem	Ne							1 – nimalo se ne slažem	1 – nimalo se ne slažem	1 – nimalo se ne slažem
2020-04-27 14:09:34	5	3	5 – potpuno se slažem	2 – ne slažem se	5 – potpuno se slažem	5 – potpuno se slažem	2 – ne slažem se	4 – agree	jednako	jednako	opada	manje	manje	5 – potpuno se slažem	5 – potpuno se slažem	5 – potpuno se slažem	5 – potpuno se slažem	5 – potpuno se slažem	4 – slažem se	4 – slažem se	4 – slažem se	5 – potpuno se slažem	3 – niti se slažem niti se ne slažem	4 – slažem se	5 – potpuno se slažem	5 – potpuno se slažem	5 – potpuno se slažem	5 – potpuno se slažem	3 – niti se slažem niti se ne slažem	5 – potpuno se slažem	5 – potpuno se slažem	5 – potpuno se slažem	5 – potpuno se slažem	1 – nimalo se ne slažem	5 – potpuno se slažem	4 – slažem se	4 – slažem se	5 – potpuno se slažem	5 – potpuno se slažem	Da	3 – niti se slažem niti se ne slažem	3 – niti se slažem niti se ne slažem	2 – ne slažem se	4 – slažem se	4 – slažem se	5 – potpuno se slažem	2 – ne slažem se	4 – slažem se	3 – niti se slažem niti se ne slažem
2020-04-27 14:11:15	5	5	5 – potpuno se slažem	4 – agree	4 – agree	3 – niti se slažem niti se ne slažem	1 – nimalo se ne slažem	5 – potpuno se slažem	više	češće	raste	jednako	jednako	5 – potpuno se slažem	5 – potpuno se slažem	5 – potpuno se slažem	4 – slažem se	4 – slažem se	3 – niti se slažem niti se ne slažem	2 – ne slažem se	4 – slažem se	3 – niti se slažem niti se ne slažem	3 – niti se slažem niti se ne slažem	5 – potpuno se slažem	5 – potpuno se slažem	5 – potpuno se slažem	5 – potpuno se slažem	5 – potpuno se slažem	5 – potpuno se slažem	5 – potpuno se slažem	2 – ne slažem se	5 – potpuno se slažem	5 – potpuno se slažem	5 – potpuno se slažem	5 – potpuno se slažem	4 – slažem se	3 – niti se slažem niti se ne slažem	5 – potpuno se slažem	5 – potpuno se slažem	Ne							5 – potpuno se slažem	5 – potpuno se slažem	1 – nimalo se ne slažem
2020-04-27 14:11:32	4	4	5 – potpuno se slažem	5 – potpuno se slažem	1 – nimalo se ne slažem	1 – nimalo se ne slažem	1 – nimalo se ne slažem	1 – nimalo se ne slažem	jednako	jednako	jednaka je	više	jednako	5 – potpuno se slažem	5 – potpuno se slažem	5 – potpuno se slažem	5 – potpuno se slažem	3 – niti se slažem niti se ne slažem	3 – niti se slažem niti se ne slažem	4 – slažem se	3 – niti se slažem niti se ne slažem	1 – nimalo se ne slažem	1 – nimalo se ne slažem	4 – slažem se	4 – slažem se	4 – slažem se	3 – niti se slažem niti se ne slažem	4 – slažem se	4 – slažem se	4 – slažem se	2 – ne slažem se	2 – ne slažem se	4 – slažem se	4 – slažem se	3 – niti se slažem niti se ne slažem	3 – niti se slažem niti se ne slažem	3 – niti se slažem niti se ne slažem	4 – slažem se	4 – slažem se	Ne							2 – ne slažem se	2 – ne slažem se	2 – ne slažem se
2020-04-27 14:11:55	4	4	5 – potpuno se slažem	5 – potpuno se slažem	1 – nimalo se ne slažem	1 – nimalo se ne slažem	1 – nimalo se ne slažem	1 – nimalo se ne slažem	jednako	jednako	jednaka je	više	jednako	5 – potpuno se slažem	5 – potpuno se slažem	5 – potpuno se slažem	5 – potpuno se slažem	3 – niti se slažem niti se ne slažem	3 – niti se slažem niti se ne slažem	4 – slažem se	3 – niti se slažem niti se ne slažem	1 – nimalo se ne slažem	1 – nimalo se ne slažem	4 – slažem se	4 – slažem se	4 – slažem se	3 – niti se slažem niti se ne slažem	4 – slažem se	4 – slažem se	4 – slažem se	2 – ne slažem se	2 – ne slažem se	4 – slažem se	4 – slažem se	3 – niti se slažem niti se ne slažem	3 – niti se slažem niti se ne slažem	3 – niti se slažem niti se ne slažem	4 – slažem se	4 – slažem se	Ne							2 – ne slažem se	2 – ne slažem se	2 – ne slažem se
[truncated: 2,077 more rows]
[truncated: 18 more columns]

## Sheet: Bachelor - MsC
[truncated: 10,327 more chars]
